# Supplementary material for: Enhanced locomotor recovery in mice lacking GlcNAc6ST1 and GlcNAc6ST4 following spinal cord injury
Source: Life Sci Alliance. 2025 Aug 28;8(11):e202503469. doi: 10.26508/lsa.202503469 (PMC12394907; doi:10.26508/lsa.202503469)
Supplement: Supplementary file 1 [file LSA-2025-03469_SdataF1.xlsx]

## Sheet: Fig1 qPCR
GlcNAc6ST1 Chst2
	Intact				SCI
	1	2	3	4	1	2	3
Ros2	0.00414555	0.00532051	0.00882481	0.010715	0.0131437	0.0111294	0.0032407
Ros1	0.0132149	0.014461	0.029735	0.0266136	0.012263	0.0226469	0.0319167
T10/Epi	0.00306743	0.00377645	0.0106814	0.00962664	0.0156699	0.00759433	0.0117935
Cau1	0.0062599	0.00657112	0.000798929	0.00131598	0.0038524	0.00308604	0.00643419
Cau2	0.0120418	0.0147228	0.00220378	0.00275105	0.000112719	0.00374716	0.0284587
GlcNAc6ST2 Chst4
	Intact				SCI
	1	2	3	4	1	2	3
Ros2	1.4696e-05	0.000105226	8.3133e-05	1.4696e-05	2.49694e-05	5.24216e-05	4.99388e-05
Ros1	5.80763e-05	5.68811e-05	6.77338e-06	2.59899e-05	7.01332e-05	3.41077e-05	5.79616e-05
T10/Epi	1.0359e-05	3.27362e-05	8.75974e-05	1.0359e-05	0.000341492	4.13755e-05	7.69424e-05
Cau1	0.000140257	6.498e-05	2.2038e-05	5.65684e-05	0.000117096	2.46163e-05	6.40685e-05
Cau2	3.84728e-05	4.77588e-06	8.85054e-06	4.77588e-06	2.72197e-05	1.02787e-05	3.94398e-05
GlcNAc6ST3 Chst5
	Intact				SCI
	1	2	3	4	1	2	3
Ros2	0.000980483	0.000406567	0.000429749	0.000476836	0.00270627	0.000755919	0.000835843
Ros1	0.00121764	0.00106739	0.00112825	0.000522714	0.000917793	0.000710172	0.000578842
T10/Epi	0.000534785	0.00113056	0.000672232	0.000416686	0.00202781	0.00104241	0.00261158
Cau1	0.000990439	0.000437132	0.000898842	0.000455695	0.000871009	0.00064428	0.000920672
Cau2	0.000582359	0.000907507	0.00014559	0.000673608	0.00108734	0.000428034	0.00142978
GlcNAc6ST4 Chst7
	Intact				SCI
	1	2	3	4	1	2	3
Ros2	0.000476836	0.00124105	0.0011031	0.00173095	0.00216041	0.00120272	0.00090834
Ros1	0.000556361	0.00077062	0.000754761	0.000173631	0.000536348	0.0009083	0.0016486
T10/Epi	0.00139188	0.000899398	0.00117856	0.000810583	0.00262974	0.0022814	0.00298954
Cau1	0.000296507	0.0019672	0.000245899	0.000413552	0.00121905	0.000306883	0.00131563
Cau2	0.000566435	0.000503471	0.000423367	0.000258813	0.000963126	0.000309025	0.00140522
CD11b Itgam
	Intact				SCI
	1	2	3	4	1	2	3
Ros2	0.449284	0.413426	0.821141	0.95641	5.94148	2.98105	1.1654
Ros1	0.0147593	0.0133018	0.024822	0.0329807	0.0682552	0.178882	0.224858
T10/Epi	0.0288247	0.0201015	0.0235757	0.0239048	0.348809	0.444579	0.429435
Cau1	0.0535137	0.0453124	0.00711979	0.00615533	0.0844004	0.120608	0.151606
Cau2	0.0940792	0.0842033	0.0210508	0.0199153	0.000180234	0.000180234	0.791226
	GlcNAc6ST1						GlcNAc6ST2						GlcNAc6ST3						GlcNAc6ST4
	1	2	3				1	2	3				1	2	3				1	2	3
CD11b+	0.00125965	0.0014649	0.00208729				1.685e-05	1.764e-05	1.823e-05				8.2518e-05	0.000123518	6.3513e-05				0.00163407	0.00151434	0.0055614
CD11b-	0.0183574	0.0165406	0.017337				0.000435281	0.000275054	0.000844275				0.00202633	0.0032005	0.00347423				0.00891738	0.00672574	0.00759628
	CD11b
	1	2	3
CD11b+	1.27218	0.963511	1.21355
CD11b-	0.00719625	0.00524223	0.0120677
