# Supplementary material for: Enhanced locomotor recovery in mice lacking GlcNAc6ST1 and GlcNAc6ST4 following spinal cord injury
Source: Life Sci Alliance. 2025 Aug 28;8(11):e202503469. doi: 10.26508/lsa.202503469 (PMC12394907; doi:10.26508/lsa.202503469)
Supplement: Supplementary file 2 [file LSA-2025-03469_SdataF2.xlsx]

## Sheet: Fig2 BMS
POD	WT										GlcNAc6ST1 KO										GlcNAc6ST4 KO										GlcNAc6ST1/4 DKO
	1	2	3	4	5	6	7	8	9	10	1	2	3	4	5	6	7	8	9		1	2	3	4	5	6					1	2	3	4	5
1	0	1	0.5	0	0.5	0.5	0	0.5	1	0	0	0.5	0	0.5	0	0.5	0	0	0		0	0	0	0	0	0.5					0	0.5	0.5	1	0
3	0	0	0.5	0.5	1	1	1	1	1	0	0	0.5	0.5	0.5	0.5	0.5	0	0	0.5		0	0	0	0.5	0.5	1					0	0.5	0	0.5	0
5	0.5	0.5	0.5	0.5	1	1	1.5	2	1	2	0	0.5	1	1.5	1	0	0	2.5	2		1	2.5	1	1	1	1					0.5	1.5	1	1	1.5
7	0.5	0.5	0.5	0.5	1	1.5	2	2	1.5	3	1	1	1	1.5	1.5	0.5	0.5	3	1		1	3.5	2	1	1	1					1	2	1.5	2	2
14	1	1.5	1	2	1	2	2	2	2	3.5	1	1.5	1.5	1.5	2.5	0.5	2	3	2		2	4	3.5	2	1.5	1					1.5	3	1.5	5.5	4.5
21	1	1	1.5	2	1	2.5	2.5	2.5	2	3.5	1	2	2	2	2.5	1	2.5	4.5	2		2.5	4.5	4.5	2	2	1					1	3	2	5.5	4.5
28	1.5	1	2	2.5	1	3	2.5	3	1.5	4	1.5	3	2	2	2.5	1	2	4	2		2	4.5	6	2	2	1					2	4	2	6.5	7
35	2	1.5	2	2.5	1	4	2	3.5	2	4.5	1.5	3	2	2.5	2.5	1	2	4	2		2.5	5	8	2	3	1					4	4	3	6.5	6.5
42	1.5	3	2	3	1	4.5	2	4	2	4.5	1.5	3	2.5	2.5	2.5	1.5	2	3	3		3	5.5	8	2	3	1					4	4	4	6.5	6.5
49	2	2	2	4	1	4.5	2	4.5	2	4	2	3.5	3.5	2.5	2.5	1.5	2	3	3		3	5	8	2	3.5	0.5					4	4	4	6.5	6.5
56	2	1.5	2	2.5	1	4.5	2	4.5	2	4	2.5	3	3.5	2.5	2.5	1.5	2	3	3		3	5	8	2	3.5	1					4	4	4	6.5	7.5
