# Supplementary material for: Enhanced locomotor recovery in mice lacking GlcNAc6ST1 and GlcNAc6ST4 following spinal cord injury
Source: Life Sci Alliance. 2025 Aug 28;8(11):e202503469. doi: 10.26508/lsa.202503469 (PMC12394907; doi:10.26508/lsa.202503469)
Supplement: Supplementary file 3 [file LSA-2025-03469_SdataFS2.xlsx]

## Sheet: FigS2 BMS
POD	WT										GlcNAc6ST3 KO
	1	2	3	4	5	6	7	8	9	10	1	2	3	4	5
1	0	1	0.5	0	0.5	0.5	0	0.5	1	0	0.5	0.5	0.5	0	0
3	0	0	0.5	0.5	1	1	1	1	1	0	1	0.5	1.5	1	1
5	0.5	0.5	0.5	0.5	1	1	1.5	2	1	2	1	0.5	1	1.5	1
7	0.5	0.5	0.5	0.5	1	1.5	2	2	1.5	3	1	2	0.5	2	1.5
14	1	1.5	1	2	1	2	2	2	2	3.5	2	1.5	1	3.5	1
21	1	1	1.5	2	1	2.5	2.5	2.5	2	3.5	2.5	3	1	4	2.5
28	1.5	1	2	2.5	1	3	2.5	3	1.5	4	4.5	2.5	1	4	2
35	2	1.5	2	2.5	1	4	2	3.5	2	4.5	4.5	3	1	4.5	2
42	1.5	3	2	3	1	4.5	2	4	2	4.5	5	3.5	1	4.5	2
49	2	2	2	4	1	4.5	2	4.5	2	4	5	3	1	4.5	1.5
56	2	1.5	2	2.5	1	4.5	2	4.5	2	4	5	3.5	1	4	1.5
