# Supplementary material for: Enhanced locomotor recovery in mice lacking GlcNAc6ST1 and GlcNAc6ST4 following spinal cord injury
Source: Life Sci Alliance. 2025 Aug 28;8(11):e202503469. doi: 10.26508/lsa.202503469 (PMC12394907; doi:10.26508/lsa.202503469)
Supplement: Supplementary file 4 [file LSA-2025-03469_SdataFS3.xlsx]

## Sheet: FigS3 qPCR
KSGal6ST Chst1
	Intact				SCI
	1	2	3	4	1	2	3
Ros2	0.0472278	0.0462559	0.0912381	0.0887432	0.205972	0.0667782	0.0297807
Ros1	0.0496628	0.0801201	0.155858	0.141445	0.0500827	0.0769709	0.132169
T10/Epi	0.0733656	0.0791782	0.139782	0.120846	0.11737	0.0507354	0.108003
Cau1	0.146641	0.13216	0.0219499	0.0196457	0.070804	0.0614252	0.090244
Cau2	0.152217	0.157584	0.0290402	0.0319996	0.0772143	0.0544099	0.298337
C6st1 Chst3
	Intact				SCI
	1	2	3	4	1	2	3
Ros2	0.00646014	0.00394921	0.00800868	0.00731858	0.000591031	0.00714188	0.00574101
Ros1	0.00483693	0.00412414	0.00679321	0.00859854	0.0113628	0.0128727	0.0157933
T10/Epi	0.00873636	0.00680706	0.00576385	0.00568449	0.037012	0.0099861	0.028245
Cau1	0.0116814	0.00995996	0.00235567	0.00221321	0.0113197	0.00621502	0.0209773
Cau2	0.00516934	0.00701276	0.00163578	0.001057	0.000478237	0.000115487	0.00447162
	KSGal6ST						C6ST1
	1	2	3				1	2	3
CD11b+	0.157986	0.159381	0.140184				0.0072799	0.00659365	0.00743851
CD11b-	0.0713297	0.0722432	0.0517483				0.0906655	0.0458773	0.133721

## Sheet: FigS3 BMS
POD	WT											C6ST1 KO
	1	2	3	4	5	6	7					1	2	3	4	5	6	7	8	9	10	11
1	0	0	0	0	3	0	0					0	0	0	0	0	0	0	0	0	1	0
3	1	1	0	1	2	0	0					0	0	1	0	0	0	0	0	1	0	0
7	3	0	0	4	9	1	3					3	3	3	7	0	0	3	6	3	7	0
14	3	7	3	8	9	3	5					3	5	6	8	5	3	3	6	6	8	5
21	3	7	3	9	10	7	6					7	7	9	10	7	3	6	9	6	10	7
28	7	7	3	8	9	6	7					3	8	8	10	7	7	3	7	7	10	8
35	6	8	5	8	9	5	5					5	7	8	9	6	6	0	7	6	9	7
42	6	7	3	9	9	6	7					7	7	7	10	7	7	6	9	7	9	7
100k-dyn
POD	WT										KSGal6ST KO
	1	2	3	4	5	6	7				1	2	3
1	0	0.5	0	0	1	0	0				1	0	0.5
3	0.5	1	1.5	0.5	1.5	1.5	0.5				1.5	1.5	0
5	1	1	1.5	2.5	2.5	1.5	2.5				2.5	1.5	1
7	1.5	1.5	1.5	3.5	3	2	2.5				3	1.5	1
14	1.5	2	1.5	3.5	4	2	2.5				3.5	2.5	1
21	2	2.5	2	4	5	3	3				4	4	1
28	2	2.5	2	4	6.5	2.5	4				4	5	1
35	2	2.5	2	4	6.5	2.5	4.5				4.5	5	1.5
42	2	2.5	2	4	6.5	2.5	4.5				4.5	5	1.5
70k-dyn
POD	WT										KSGal6ST KO
	1	2	3								1	2	3	4
1	0	0.5	1								1	0.5	1	0.5
7	3	0.5	0.5								0.5	0	5	2
14	7.5	1	1.5								1.5	1	7	6.5
21	8	2.5	2								1.5	1	8	8
28	8.5	3	2.5								2	2	8.5	8
35	8.5	3	2.5								2.5	2	8.5	8
42	8.5	3.5	2.5								2.5	2	8.5	8
49	8.5	4	2.5								2.5	2	9	8
