# Supplementary material for: Enhanced locomotor recovery in mice lacking GlcNAc6ST1 and GlcNAc6ST4 following spinal cord injury
Source: Life Sci Alliance. 2025 Aug 28;8(11):e202503469. doi: 10.26508/lsa.202503469 (PMC12394907; doi:10.26508/lsa.202503469)
Supplement: Supplementary file 5 [file LSA-2025-03469_SdataF3.xlsx]

## Sheet: Fig3 CXCR4 F4-80
ID	Intensity / µm_2
	Scar CXCR4	Penumbra CXCR4	Scar F4/80	Penumbra F4/80
WT1	277.174	269.858	262.275	257.303
	293.772	289.959	278.195	265.969
	290.726	286.457	281.539	272.553
	294.364	278.328	275.6	263.459
WT2	303.591	292.679	274.483	270.065
	290.273	272.177	266.852	255.883
	291.364	272.252	263.823	255.224
	292.88	275.621	268.718	259.221
WT3	273.806	264.852	265.199	256.026
	290.144	281.652	274.108	261.195
	280.542	272.813	264.963	255.242
	283.448	273.263	268.296	256.045
DKO1	271.131	261.562	258.112	252.244
	273.335	268.57	259.229	253.477
	273.377	268.416	259.201	253.467
	275.616	267.509	259.211	252.772
	273.431	264.094	258.717	252.277
DKO2	271.945	264.453	258.227	253.079
	273.626	266.829	258.594	253.203
	273.115	266.421	258.137	252.764
	274.523	265.895	258.994	252.656
	282.617	269.342	261.947	254.101
DKO3	274.811	267.69	262.708	253.294
	274.914	270.709	262.188	254.421
	277.567	270.006	261.973	253.01
	280.484	271.15	265.149	254.09
	275.289	270.839	260.428	254.35

## Sheet: CXCR4 F4-80 WT DKO
ID	Intensity / µm_2							mean area Scar CXCR4	mean area Penumbra CXCR4	mean area Scar F4/80	mean area Penumbra F4/80					Scar CXCR4	Penumbra CXCR4	Scar F4/80	Penumbra F4/80
	Scar CXCR4	Penumbra CXCR4	Scar F4/80	Penumbra F4/80			WT1	289.009	281.151	274.402	264.821
WT1	277.174	269.858	262.275	257.303			WT2	294.527	278.182	268.469	260.098					ave	ave	ave	ave
	293.772	289.959	278.195	265.969			WT3	281.985	273.145	268.142	257.127				WT	288.507	277.493	270.338	260.682
	290.726	286.457	281.539	272.553			DKO1	273.378	266.03	258.894	252.847				DKO	275.052	267.566	260.188	253.28
	294.364	278.328	275.6	263.459			DKO2	275.165	266.588	259.18	253.161
							DKO3	276.613	270.079	262.489	253.833					SE	SE	SE	SE
WT2	303.591	292.679	274.483	270.065												2.4013	2.46413	1.80062	1.74952
	290.273	272.177	266.852	255.883												0.795749	0.712908	0.546138	0.182098
	291.364	272.252	263.823	255.224
	292.88	275.621	268.718	259.221
																P value	P value	P value	P value
WT3	273.806	264.852	265.199	256.026												4.67562e-06	0.000258507	3.56745e-06	7.83015e-05
	290.144	281.652	274.108	261.195
	280.542	272.813	264.963	255.242												Difference	Difference	Difference	Difference
	283.448	273.263	268.296	256.045												-13.4549	-9.92684	-10.15	-7.40172
																Fold change DKO	Fold change DKO	Fold change DKO	Fold change DKO
DKO1	271.131	261.562	258.112	252.244												0.953364	0.964227	0.962454	0.971606
	273.335	268.57	259.229	253.477
	273.377	268.416	259.201	253.467									Mean value comparison
	275.616	267.509	259.211	252.772												ave
	273.431	264.094	258.717	252.277											WT	288.507	277.493	270.338	260.682
															DKO	275.052	267.566	260.188	253.28
DKO2	271.945	264.453	258.227	253.079
	273.626	266.829	258.594	253.203
	273.115	266.421	258.137	252.764												SE	SE	SE	SE
	274.523	265.895	258.994	252.656												3.62931	2.33663	2.03453	2.24016
	282.617	269.342	261.947	254.101												0.935505	1.26687	1.15368	0.290876
						Unpaired t test
DKO3	274.811	267.69	262.708	253.294		Table Analyzed	CXCR4-scar		Table Analyzed	F4,80-scar						P value	P value	P value	P value
	274.914	270.709	262.188	254.421												0.0229628	0.0202131	0.0122559	0.0305984
	277.567	270.006	261.973	253.01		Column B	DKO		Column B	DKO
	280.484	271.15	265.149	254.09		vs.	vs.		vs.	vs.						Difference	Difference	Difference	Difference
	275.289	270.839	260.428	254.35		Column A	WT		Column A	WT						-13.4549	-9.92684	-10.15	-7.40172
						Unpaired t test			Unpaired t test							Fold change DKO	Fold change DKO	Fold change DKO	Fold change DKO
						P value	<0.0001		P value	<0.0001						0.953364	0.964227	0.962454	0.971606
						P value summary	****		P value summary	****
						Significantly different (P < 0.05)?	Yes		Significantly different (P < 0.05)?	Yes
						One- or two-tailed P value?	Two-tailed		One- or two-tailed P value?	Two-tailed
						t, df	t=5.809 df=25		t, df	t=5.916 df=25
						How big is the difference?			How big is the difference?
						Mean ± SEM of column A	288.5 ± 2.401, n=12		Mean ± SEM of column A	270.3 ± 1.801, n=12
						Mean ± SEM of column B	275.1 ± 0.7957, n=15		Mean ± SEM of column B	260.2 ± 0.5461, n=15
						Difference between means	-13.45 ± 2.316		Difference between means	-10.15 ± 1.716
						95% confidence interval	-18.23 to -8.685		95% confidence interval	-13.68 to -6.616
						R squared (eta squared)	0.5744		R squared (eta squared)	0.5833
						Table Analyzed	CXCR4-penumbra		Table Analyzed	F4,80-penumbra
						Column B	DKO		Column B	DKO
						vs.	vs.		vs.	vs.
						Column A	WT		Column A	WT
						Unpaired t test			Unpaired t test
						P value	0.0003		P value	<0.0001
						P value summary	***		P value summary	****
						Significantly different (P < 0.05)?	Yes		Significantly different (P < 0.05)?	Yes
						One- or two-tailed P value?	Two-tailed		One- or two-tailed P value?	Two-tailed
						t, df	t=4.252 df=25		t, df	t=4.713 df=25
						How big is the difference?			How big is the difference?
						Mean ± SEM of column A	277.5 ± 2.464, n=12		Mean ± SEM of column A	260.7 ± 1.75, n=12
						Mean ± SEM of column B	267.6 ± 0.7129, n=15		Mean ± SEM of column B	253.3 ± 0.1821, n=15
						Difference between means	-9.927 ± 2.334		Difference between means	-7.402 ± 1.57
						95% confidence interval	-14.73 to -5.119		95% confidence interval	-10.64 to -4.168
						R squared (eta squared)	0.4197		R squared (eta squared)	0.4705
