# Supplementary material for: Enhanced locomotor recovery in mice lacking GlcNAc6ST1 and GlcNAc6ST4 following spinal cord injury
Source: Life Sci Alliance. 2025 Aug 28;8(11):e202503469. doi: 10.26508/lsa.202503469 (PMC12394907; doi:10.26508/lsa.202503469)
Supplement: Supplementary file 6 [file LSA-2025-03469_SdataFS4.xlsx]

## Sheet: FigS4 RNA-seq
CD68 (Cd68)
	Cont			1M			3M
	4.06643	2.81458	4.16399	251.224	193.171	163.768	108.052	105.169	133.789
CD11b (Itgam)
	Cont			1M			3M
	6.63951	2.95813	5.32924	26.1653	26.6417	27.5553	15.003	15.458	11.3042
Lyzs (Lyz2)
	Cont			1M			3M
	142.375	87.209	155.15	620.588	587.059	571.365	498.464	424.906	473.457
Fibronectin (Fn1)
	Cont			1M			3M
	16.8708	9.39684	18.3203	24.6525	37.7354	27.6065	53.7763	38.482	52.73
GFAP (Gfap)
	Cont			1M			3M
	1593.95	1528.3	1666.28	3926.74	3689.09	3231.08	4864.1	5064.41	4913.22
