# Supplementary material for: Enhanced locomotor recovery in mice lacking GlcNAc6ST1 and GlcNAc6ST4 following spinal cord injury
Source: Life Sci Alliance. 2025 Aug 28;8(11):e202503469. doi: 10.26508/lsa.202503469 (PMC12394907; doi:10.26508/lsa.202503469)
Supplement: Supplementary file 7 [file LSA-2025-03469_SdataF4.xlsx]

## Sheet: Fig4 CD68 Fn GFAP
CD68	WT										GlcNAc6ST1/4 DKO
ID	1	2	3	4	5	6	7	8	9		1	2	3	4	5	6	7	8	9
2	0.014462	0.012957	0.038978	0.072607	0.058446	0.073024	0.012813	0.032288	0.038041		0.036594	0.060015	0.033761	0.03868	0.078569	0.027064	0.01617	0.052718	0.014747
0	0.23119	0.335224	0.377396	0.14801	0.266171	0.168087	0.271272	0.161779	0.157237		0.110225	0.243223	0.13337	0.071489	0.086061	0.131295	0.153189	0.058165	0.092351
-2	0.037207	0.05089	0.054678	0.03464	0.019527	0.027587	0.030841	0.033581	0.02097		0.029805	0.025514	0.046479	0.010937	0.050392	0.05769	0.082133	0.046924	0.053131
Rostral_dorsal	WT										GlcNAc6ST1/4 DKO
	0.005174	0.003602	0.027341	0.023394	0.00643	0.036511	0.002562	0.007426	0.011553		0.005187	0.025951	0.01099	0.000791	0.005391	0.00142	0.000599	0.008263	0.001503
Rostral_ventral	WT										GlcNAc6ST1/4 DKO
	0.028966	0.029307	0.060761	0.118801	0.112325	0.106578	0.0291	0.068099	0.081613		0.107997	0.099962	0.060313	0.116433	0.153816	0.061452	0.039788	0.101816	0.051251
Epi	WT										GlcNAc6ST1/4 DKO
	0.23119	0.335224	0.377396	0.14801	0.266171	0.168087	0.271272	0.161779	0.157237		0.110225	0.243223	0.13337	0.071489	0.086061	0.131295	0.153189	0.058165	0.092351
Caudal_dorsal	WT										GlcNAc6ST1/4 DKO
	0.006695	0.004668	0.008966	0.005729	0.004287	0.006784	0.001793	0.002771	0.008434		0.015194	0.002597	0.001102	0.001689	0.005838	0.000662	0.00223	0.001862	0.017141
Caudal_ventral	WT										GlcNAc6ST1/4 DKO
	0.088038	0.136309	0.140749	0.133384	0.067315	0.085929	0.076924	0.091379	0.053068		0.058289	0.065935	0.10914	0.022436	0.11348	0.152315	0.170114	0.100565	0.090686
Fn	WT										GlcNAc6ST1/4 DKO
	1	2	3	4	5	6	7	8	9		1	2	3	4	5	6	7	8	9
	30	35	34	34	63	63	47	45	47		26	20	27	26	21	24	25	5	19
GFAP	WT										GlcNAc6ST1/4 DKO
	1	2	3	4	5	6	7	8			1	2	3	4	5	6	7	8
	5.5	4.6	3.6	10.7	18	12.9	12.4	17.1			17.5	16.1	11.2	12.2	9.1	11.4	11.6	15.4
