# Supplementary material for: Enhanced locomotor recovery in mice lacking GlcNAc6ST1 and GlcNAc6ST4 following spinal cord injury
Source: Life Sci Alliance. 2025 Aug 28;8(11):e202503469. doi: 10.26508/lsa.202503469 (PMC12394907; doi:10.26508/lsa.202503469)
Supplement: Supplementary file 8 [file LSA-2025-03469_SdataF5.xlsx]

## Sheet: Fig5 5HT LFB
	Rostral 5mm_5HT signal	Rostral 2mm_5HT signal	Lesion center 5HT signal	Caudal 2mm_5HT signal					ID	% LFB area
WT1	8489	5875	4738	166
WT2	4663	2645	1354	1000					WT1	19.1669
WT3	8450	4738	1280	1377						15.5767
WT4	4082	13961	2405	979						21.8811
WT5	4006	7396	2937	647						37.7656
DKO1	5471	22365	611	11200
DKO2	7577	11087	1123	2133					WT2	22.779
DKO3	4435	19189	218	9167						34.918
DKO4	7729	29057	1526	4475						14.0204
DKO5	11598	23293	4803	3705						26.8926
									WT3	27.5661
										24.7368
										26.772
										23.4083
									DKO1	59.3339
										57.8865
										51.327
										45.5835
									DKO2	41.0881
										34.0106
										49.1535
										49.1023
									DKO3	50.4243
										51.8813
										27.4961
										26.6312

## Sheet: 5HT signal WT DKO
	Rostral 5mm_5HT signal	Rostral 2mm_5HT signal	Lesion center 5HT signal	Caudal 2mm_5HT signal
WT1	8489	5875	4738	166
WT2	4663	2645	1354	1000				2-way ANOVA Bonferroni
WT3	8450	4738	1280	1377
WT4	4082	13961	2405	979				Table Analyzed	5HT_WT_DKO_copy_new
WT5	4006	7396	2937	647
DKO1	5471	22365	611	11200				Two-way ANOVA	Ordinary
DKO2	7577	11087	1123	2133				Alpha	0.05
DKO3	4435	19189	218	9167
DKO4	7729	29057	1526	4475				Source of Variation	% of total variation	P value	P value summary	Significant?
DKO5	11598	23293	4803	3705				Interaction	18.09	0.000169	***	Yes
								Distance	46.87	<0.000001	****	Yes
								Column Factor	13.81	7.1e-05	****	Yes
	ave
WT	5938	6923	2542.8	833.8				ANOVA table	SS	DF	MS	F (DFn, DFd)	P value
DKO	7362	20998.2	1656.2	6136				Interaction	324721502	3	108240501	F (3, 32) = 9.088	P=0.000169
								Distance	841287744	3	280429248	F (3, 32) = 23.55	P<0.000001
								Column Factor	247874537	1	247874537	F (1, 32) = 20.81	P=0.000071
	SE	SE	SE	SE				Residual	381117165	32	11909911
	1039.73	1922.64	632.503	203.055
	1230.2	2946.04	817.449	1725.16				Number of missing values	0
	P value	P value	P value	P value
	0.402442	0.00394423	0.415962	0.015764				Compare each cell mean with the other cell mean in that row
	Difference	Difference	Difference	Difference				Number of families	1
	1424	14075.2	-886.6	5302.2				Number of comparisons per family	4
								Alpha	0.05
	Fold change DKO	Fold change DKO	Fold change DKO	Fold change DKO
	1.23981	3.03311	0.651329	7.35908				Bonferroni's multiple comparisons test	Mean Diff.	95.00% CI of diff.	Significant?	Summary	Adjusted P Value
								WT - GlcNAc6ST1/4 DKO
								Row 1	-1424	-7201 to 4353	No	ns	>0.999999
								Row 2	-14075	-19852 to -8298	Yes	****	1e-06
								Row 3	886.6	-4891 to 6664	No	ns	>0.999999
								Row 4	-5302	-11079 to 474.9	No	ns	0.083693
								Test details	Mean 1	Mean 2	Mean Diff.	SE of diff.	N1	N2	t	DF
								WT - GlcNAc6ST1/4 DKO
								Row 1	5938	7362	-1424	2183	5	5	0.6524	32
								Row 2	6923	20998	-14075	2183	5	5	6.449	32
								Row 3	2543	1656	886.6	2183	5	5	0.4062	32
								Row 4	833.8	6136	-5302	2183	5	5	2.429	32

## Sheet: LFB WT DKO
ID	% LFB area				mean %LFB area			ave		SE	P value
				WT1	23.5976
WT1	19.1669			WT2	24.6525
	15.5767			WT3	25.6208		WT	24.6236		2.01053
	21.8811			DKO1	53.5327		DKO	45.3265		3.13985	1.39721e-05
	37.7656			DKO2	43.3387
				DKO3	39.1082
WT2	22.779
	34.918
	14.0204						Difference		Fold change in DKO
	26.8926						20.7029		1.84077
WT3	27.5661
	24.7368
	26.772
	23.4083				Mean value comparison			ave		SE	P value
DKO1	59.3339						WT	24.6236		0.584232
	57.8865						DKO	45.3265		4.28097	0.00870126
	51.327
	45.5835
DKO2	41.0881
	34.0106
	49.1535
	49.1023
			Unpaired t test
DKO3	50.4243
	51.8813		Table Analyzed	LFB WT DKO
	27.4961
	26.6312		Column B	DKO
			vs.	vs.
			Column A	WT
			Unpaired t test
			P value	<0.0001
			P value summary	****
			Significantly different (P < 0.05)?	Yes
			One- or two-tailed P value?	Two-tailed
			t, df	t=5.553 df=22
			How big is the difference?
			Mean ± SEM of column A	24.62 ± 2.011, n=12
			Mean ± SEM of column B	45.33 ± 3.14, n=12
			Difference between means	20.7 ± 3.728
			95% confidence interval	12.97 to 28.44
			R squared (eta squared)	0.5836
