# Supplementary material for: Enhanced locomotor recovery in mice lacking GlcNAc6ST1 and GlcNAc6ST4 following spinal cord injury
Source: Life Sci Alliance. 2025 Aug 28;8(11):e202503469. doi: 10.26508/lsa.202503469 (PMC12394907; doi:10.26508/lsa.202503469)
Supplement: Supplementary file 9 [file LSA-2025-03469_SdataF6.xlsx]

## Sheet: DE_result.txt
rownames(tcc$count)	WT1	WT2	WT3	DKO1	DKO2	DKO3	gene_id	a.value	m.value	p.value	q.value	rank	estimatedDEG	Geneid	Genbankid	Name	Product							minus Log 10 (p value)		minus Log (FDR"q-value")
rna10668	232	312	296	6788	10044	6740	rna10668	10.5524	4.47574	3.00475e-131	6.41253e-127	1	1	rna10668	XM_006500434.1	Cwc22	CWC22 spliceosome-associated protein, transcript variant X2							130.522		126.193
rna10669	232	312	296	6788	10044	6740	rna10669	10.5524	4.47574	3.01244e-131	6.41253e-127	2	1	rna10669	XM_006500436.3	Cwc22	CWC22 spliceosome-associated protein, transcript variant X6							130.521		126.193
rna10672	234	315	298	6806	10055	6749	rna10672	10.5595	4.4661	3.3005e-131	6.41253e-127	3	1	rna10672	XM_006500433.1	Cwc22	CWC22 spliceosome-associated protein, transcript variant X1							130.481		126.193
rna10670	233	315	298	6804	10050	6746	rna10670	10.5582	4.46746	3.46936e-131	6.41253e-127	4	1	rna10670	XM_011239856.1	Cwc22	CWC22 spliceosome-associated protein, transcript variant X5							130.46		126.193
rna10671	233	315	298	6804	10050	6746	rna10671	10.5582	4.46746	3.48098e-131	6.41253e-127	5	1	rna10671	XM_006500437.1	Cwc22	CWC22 spliceosome-associated protein, transcript variant X4							130.458		126.193
rna10673	236	315	298	6792	10036	6738	rna10673	10.5601	4.45947	3.6189e-131	6.41253e-127	6	1	rna10673	XM_006500435.3	Cwc22	CWC22 spliceosome-associated protein, transcript variant X3							130.441		126.193
rna10665	231	313	296	6787	10044	6738	rna10665	10.5521	4.47602	4.72561e-131	6.41253e-127	7	1	rna10665	NM_172667.2	Cwc22	CWC22 spliceosome-associated protein, transcript variant 2							130.326		126.193
rna10666	231	313	296	6787	10044	6738	rna10666	10.5521	4.47602	4.72988e-131	6.41253e-127	8	1	rna10666	NM_001290740.1	Cwc22	CWC22 spliceosome-associated protein, transcript variant 3							130.325		126.193
rna10667	234	316	298	6807	10060	6750	rna10667	10.5605	4.46502	4.8978e-131	6.41253e-127	9	1	rna10667	NM_030560.5	Cwc22	CWC22 spliceosome-associated protein, transcript variant 1							130.31		126.193
rna65398	94	334	195	0	0	0	rna65398	-2.68194	-9.63271	1.70577e-42	2.00997e-38	10	1	rna65398	XR_872234.2	Gm40812	predicted gene, 40812, transcript variant X1							41.7681		37.6968
rna80596	0	2	0	123	110	112	rna80596	3.05998	7.24102	2.33729e-40	2.50374e-36	11	1	rna80596	NM_010871.2	Naip6	NLR family, apoptosis inhibitory protein 6							39.6313		35.6014
gene40587	21	30	29	361	493	338	gene40587	6.70061	3.5646	1.1856e-37	1.1642e-33	12	1	gene40587	GeneID:433144	Gm5499								36.9261		32.934
rna65397	73	268	144	0	0	0	rna65397	-2.68194	-9.26909	1.2571e-36	1.13946e-32	13	1	rna65397	XR_872235.2	Gm40812	predicted gene, 40812, transcript variant X2							35.9006		31.9433
gene4016	1	0	0	92	147	262	gene4016	3.01279	8.40017	1.37099e-30	1.15392e-26	14	1	gene4016	GeneID:668113	Gm13694								29.863		25.9378
rna11985	1729	1978	1780	4946	6364	5318	rna11985	11.6567	1.24724	2.69152e-23	2.11435e-19	15	1	rna11985	NM_009162.3	Scg5	secretogranin V							22.57		18.6748
rna57940	2690	3960	3217	2185	1933	1487	rna57940	11.2853	-1.15692	1.80725e-18	1.33097e-14	16	1	rna57940	NM_018763.2	Chst2	carbohydrate sulfotransferase 2							17.743		13.8758
rna12274	49	77	36	294	270	288	rna12274	6.95855	2.05155	1.24164e-16	8.27267e-13	17	1	rna12274	XM_006499770.3	Pla2g4e	phospholipase A2, group IVE, transcript variant X1							15.906		12.0824
rna12273	49	78	36	295	272	293	rna12273	6.96922	2.05693	1.26371e-16	8.27267e-13	18	1	rna12273	XM_006499772.3	Pla2g4e	phospholipase A2, group IVE, transcript variant X3							15.8984		12.0824
rna12269	56	83	40	307	282	312	rna12269	7.07261	1.98348	2.69649e-16	1.67231e-12	19	1	rna12269	XR_001783137.1	Pla2g4e	phospholipase A2, group IVE, transcript variant X5							15.5692		11.7767
rna12272	56	83	40	306	282	311	rna12272	7.07106	1.98037	2.92405e-16	1.72276e-12	20	1	rna12272	NM_177845.4	Pla2g4e	phospholipase A2, group IVE							15.534		11.7638
rna12271	57	84	40	307	282	313	rna12271	7.08163	1.96853	6.19748e-16	3.4775e-12	21	1	rna12271	XM_006499773.3	Pla2g4e	phospholipase A2, group IVE, transcript variant X4							15.2078		11.4587
rna12270	57	85	40	307	282	314	rna12270	7.08596	1.96295	9.97519e-16	5.3428e-12	22	1	rna12270	XM_006499771.3	Pla2g4e	phospholipase A2, group IVE, transcript variant X2							15.0011		11.2722
gene4017	0	0	0	25	49	34	gene4017	-2.68194	6.58437	1.69078e-15	8.66222e-12	23	1	gene4017	GeneID:668115	Gm13697								14.7719		11.0624
rna74447	4106	3327	2386	1740	1398	1744	rna74447	11.1995	-1.40227	1.2768e-13	6.26876e-10	24	1	rna74447	NR_052008.1	Rn7s2	7S RNA 2							12.8939		9.20282
rna101061	42	77	89	13	9	18	rna101061	4.91981	-2.72504	2.04813e-13	9.65356e-10	25	1	rna101061	XM_006526433.3	Haus1	HAUS augmin-like complex, subunit 1, transcript variant X7							12.6886		9.01531
gene4015	1	0	0	32	46	192	gene4015	2.55706	7.4887	4.18785e-13	1.89797e-09	26	1	gene4015	GeneID:668107	Gm13696								12.378		8.72171
rna91797	6717	5398	4873	3691	3284	3440	rna91797	12.1423	-1.09287	1.83314e-12	7.68253e-09	27	1	rna91797	XR_001781899.1	Gm15564	predicted gene 15564, transcript variant X3							11.7368		8.1145
rna91798	6714	5395	4865	3686	3282	3435	rna91798	12.1409	-1.09335	1.89057e-12	7.68253e-09	28	1	rna91798	XR_876055.2	Gm15564	predicted gene 15564, transcript variant X2							11.7234		8.1145
rna91799	6714	5395	4865	3686	3282	3435	rna91799	12.1409	-1.09335	1.89074e-12	7.68253e-09	29	1	rna91799	XR_876052.2	Gm15564	predicted gene 15564, transcript variant X1							11.7234		8.1145
gene33268	0	0	0	18	16	31	gene33268	-2.68194	5.82095	1.54801e-11	6.08027e-08	30	1	gene33268	GeneID:53898	Naip3-ps1								10.8102		7.21608
rna101060	48	79	92	14	17	26	rna101060	5.22041	-2.28374	2.26369e-11	8.60451e-08	31	1	rna101060	NM_146089.2	Haus1	HAUS augmin-like complex, subunit 1							10.6452		7.06527
rna101058	49	80	93	14	17	27	rna101058	5.24257	-2.27954	2.83885e-11	1.04535e-07	32	1	rna101058	XM_017317893.1	Haus1	HAUS augmin-like complex, subunit 1, transcript variant X5							10.5469		6.98074
rna22014	21	31	41	6	5	3	rna22014	3.59799	-3.06797	3.71495e-11	1.32651e-07	33	1	rna22014	XR_001784304.1	Gm13301	predicted gene 13301							10.43		6.87729
rna101056	48	79	93	14	17	27	rna101056	5.23581	-2.26602	5.12445e-11	1.7262e-07	34	1	rna101056	XM_017317892.1	Haus1	HAUS augmin-like complex, subunit 1, transcript variant X4							10.2904		6.76291
rna101054	48	79	93	14	17	27	rna101054	5.23581	-2.26602	5.12729e-11	1.7262e-07	35	1	rna101054	XM_011247072.2	Haus1	HAUS augmin-like complex, subunit 1, transcript variant X6							10.2901		6.76291
rna81115	341	480	437	1128	1008	825	rna81115	9.34	0.890902	5.72175e-11	1.87282e-07	36	1	rna81115	NM_001308506.1	Nnt	nicotinamide nucleotide transhydrogenase, transcript variant 2							10.2425		6.7275
rna109740	4	9	13	55	140	85	rna109740	4.83912	3.1313	8.20794e-11	2.61398e-07	37	1	rna109740	NM_175094.5	Pdhx								10.0858		6.5827
rna101059	48	79	93	14	17	28	rna101059	5.24774	-2.24216	1.10982e-10	3.27362e-07	38	1	rna101059	XR_001782361.1	Haus1	HAUS augmin-like complex, subunit 1, transcript variant X2							9.95475		6.48497
rna101057	48	79	93	14	17	28	rna101057	5.24774	-2.24216	1.11061e-10	3.27362e-07	39	1	rna101057	XR_001782360.1	Haus1	HAUS augmin-like complex, subunit 1, transcript variant X1							9.95444		6.48497
rna101055	48	79	93	14	17	28	rna101055	5.24774	-2.24216	1.11127e-10	3.27362e-07	40	1	rna101055	XR_001782362.1	Haus1	HAUS augmin-like complex, subunit 1, transcript variant X3							9.95418		6.48497
rna74428	2906	2219	1554	1236	1051	1232	rna74428	10.6887	-1.32175	1.16116e-10	3.33719e-07	41	1	rna74428	NR_052007.1	Rn7s1	7S RNA 1							9.93511		6.47662
gene39875	4033269	3048438	2779073	2065614	2037924	1949387	gene39875	21.328	-1.0924	1.22647e-10	3.37582e-07	42	1	gene39875	GeneID:110183	Rn18s-rs5								9.91134		6.47162
rna96357	1077	750	692	455	441	469	rna96357	9.30528	-1.28036	1.23191e-10	3.37582e-07	43	1	rna96357	XR_877120.2	LOC101056014	uncharacterized LOC101056014							9.90942		6.47162
rna59867	410360	338741	327231	275534	230626	250845	rna59867	18.2245	-0.89325	2.77815e-10	7.27531e-07	44	1	rna59867	XM_017313062.1	Lars2	leucyl-tRNA synthetase, mitochondrial, transcript variant X1							9.55624		6.13815
rna59868	410360	338740	327230	275533	230626	250844	rna59868	18.2245	-0.893251	2.77839e-10	7.27531e-07	45	1	rna59868	NM_153168.2	Lars2	leucyl-tRNA synthetase, mitochondrial							9.55621		6.13815
rna68155	89	106	257	32	18	44	rna68155	6.10199	-2.63401	5.21955e-10	1.33704e-06	46	1	rna68155	XM_006533785.2	Gps2	G protein pathway suppressor 2, transcript variant X2							9.28237		5.87385
rna68156	89	105	257	32	18	44	rna68156	6.10056	-2.63115	6.09224e-10	1.51832e-06	47	1	rna68156	XM_017314685.1	Gps2	G protein pathway suppressor 2, transcript variant X3							9.21522		5.81864
rna68153	89	106	257	32	17	44	rna68153	6.09363	-2.65074	6.18492e-10	1.51832e-06	48	1	rna68153	XM_017314684.1	Gps2	G protein pathway suppressor 2, transcript variant X1							9.20867		5.81864
rna68157	88	105	256	32	18	44	rna68157	6.09712	-2.62427	7.14558e-10	1.68768e-06	49	1	rna68157	NM_019726.3	Gps2	G protein pathway suppressor 2							9.14596		5.77271
rna68154	89	105	257	32	17	44	rna68154	6.0922	-2.64788	7.16127e-10	1.68768e-06	50	1	rna68154	XM_006533787.2	Gps2	G protein pathway suppressor 2, transcript variant X4							9.14501		5.77271
rna58997	3237	3774	3252	2840	1724	1389	rna58997	11.361	-1.14924	9.27029e-10	2.12738e-06	51	1	rna58997	NR_105744.1	Mir6236	microRNA 6236							9.03291		5.67215
rna112428	359869	266143	262855	205893	153146	208241	rna112428	17.8796	-1.04639	9.38811e-10	2.12738e-06	52	1	rna112428	GeneID:17724	mt-Rnr1	s-rRNA							9.02742		5.67215
rna26790	56	77	59	185	211	231	rna26790	6.86473	1.35923	1.46327e-09	3.25326e-06	53	1	rna26790	NM_001109684.1	Kazn								8.83468		5.48768
rna112430	573998	429252	403086	325554	259295	345654	rna112430	18.5681	-0.993206	5.80523e-09	1.26677e-05	54	1	rna112430	GeneID:17725	mt-Rnr2	16S ribosomal RNA							8.23618		4.8973
rna65400	1467	1935	1874	3104	3026	3516	rna65400	11.2256	0.518011	8.9577e-09	1.91913e-05	55	1	rna65400	NM_173748.4	Nudcd3	NudC domain containing 3							8.0478		4.7169
rna112434	1008	1251	1039	1044	726	925	rna112434	9.9664	-0.654935	9.89646e-09	2.08239e-05	56	1	rna112434	GeneID:17737	TrnM	tRNA-Met							8.00452		4.68144
rna65401	1457	1932	1866	3086	3007	3505	rna65401	11.2189	0.516818	1.05054e-08	2.17175e-05	57	1	rna65401	XM_006514603.2	Nudcd3	NudC domain containing 3, transcript variant X1							7.97859		4.66319
rna57497	6865	4004	3908	2519	2189	3171	rna57497	11.8487	-1.323	1.29958e-08	2.64025e-05	58	1	rna57497	NR_030687.1	Rn7sk	RNA, 7SK, nuclear							7.8862		4.57836
id420250	150	64	86	17	33	24	id420250	5.69044	-2.42642	2.86639e-08	5.69744e-05	59	1	id420250	GeneID:16071	Igkc								7.54267		4.24432
rna110550	20	32	18	5	6	4	rna110550	3.44469	-2.55153	2.90108e-08	5.69744e-05	60	1	rna110550	NM_018738.4	Igtp	interferon gamma induced GTPase							7.53744		4.24432
rna12554	6	19	15	59	62	67	rna12554	4.84109	1.92941	3.52806e-08	6.70699e-05	61	1	rna12554	NM_011774.3	Slc30a4	solute carrier family 30 (zinc transporter), member 4, transcript variant 1							7.45246		4.17347
rna12553	6	19	15	59	62	67	rna12553	4.84109	1.92941	3.52897e-08	6.70699e-05	62	1	rna12553	NM_001290993.1	Slc30a4	solute carrier family 30 (zinc transporter), member 4, transcript variant 2							7.45235		4.17347
rna11248	3	8	4	36	32	32	rna11248	3.68012	2.42798	1.00235e-07	0.00018183	63	1	rna11248	NM_008653.2	Mybpc3	myosin binding protein C, cardiac							6.99898		3.74033
rna11247	3	8	4	36	32	32	rna11247	3.68012	2.42798	1.0027e-07	0.00018183	64	1	rna11247	XM_006498882.3	Mybpc3	myosin binding protein C, cardiac, transcript variant X2							6.99883		3.74033
rna11246	3	8	4	36	32	32	rna11246	3.68012	2.42798	1.00302e-07	0.00018183	65	1	rna11246	XM_011239341.2	Mybpc3	myosin binding protein C, cardiac, transcript variant X1							6.99869		3.74033
rna42916	285	241	85	59	60	71	rna42916	6.85882	-2.07982	1.35935e-07	0.000242693	66	1	rna42916	NM_009131.3	Clec11a	C-type lectin domain family 11, member a							6.86667		3.61494
rna65168	655	885	829	729	658	702	rna65168	9.54403	-0.532144	1.51676e-07	0.000266755	67	1	rna65168	XM_017314702.1	Pes1	pescadillo ribosomal biogenesis factor 1, transcript variant X1							6.81908		3.57389
rna26789	67	95	73	194	228	237	rna26789	7.04609	1.14297	1.63241e-07	0.000282873	68	1	rna26789	NM_001109685.1	Kazn	kazrin, periplakin interacting protein, transcript variant 3							6.78717		3.54841
rna4344	1025	1279	1366	2235	2604	2208	rna4344	10.7428	0.59442	4.13196e-07	0.000705631	69	1	rna4344	NM_009307.3	Syt2	synaptotagmin II							6.38384		3.15142
rna59583	749	0	0	1	0	0	rna59583	3.28494	-10.1532	4.32992e-07	0.000713039	70.5	1	rna59583	NM_009134.3	Scn10a	sodium channel, voltage-gated, type X, alpha, transcript variant 2							6.36352		3.14689
rna59584	749	0	0	1	0	0	rna59584	3.28494	-10.1532	4.32992e-07	0.000713039	70.5	1	rna59584	NM_001205321.1	Scn10a	sodium channel, voltage-gated, type X, alpha, transcript variant 1							6.36352		3.14689
rna59585	747	0	0	1	0	0	rna59585	3.28301	-10.1493	4.35687e-07	0.000713039	72	1	rna59585	XM_017313223.1	Scn10a	sodium channel, voltage-gated, type X, alpha, transcript variant X3							6.36083		3.14689
rna22182	563	377	353	210	220	288	rna22182	8.36064	-1.25076	4.51518e-07	0.000728824	73	1	rna22182	NR_001460.1	Rmrp	RNA component of mitochondrial RNAase P							6.34533		3.13738
rna83343	858	634	471	349	346	473	rna83343	9.01024	-1.14894	5.01308e-07	0.000798258	74	1	rna83343	NR_002142.2	Rpph1	ribonuclease P RNA component H1							6.2999		3.09786
rna58998	543	716	620	457	269	139	rna58998	8.74262	-1.47055	6.10053e-07	0.000958466	75	1	rna58998	GeneID:102465959	Mir6236	mmu-miR-6236							6.21463		3.01842
rna1103	0	1	0	1	91	145	rna1103	2.29207	7.70519	7.814e-07	0.00121152	76	1	rna1103	XM_985134.6	Gm8210	predicted pseudogene 8210							6.10713		2.91667
rna68559	19	18	16	71	72	60	rna68559	5.13666	1.56812	9.25004e-07	0.00141554	77	1	rna68559	NM_025818.3	Ncbp3	nuclear cap binding subunit 3							6.03386		2.84908
rna112349	170	269	320	151	130	175	rna112349	7.6175	-1.07998	1.27431e-06	0.00192509	78	1	rna112349	NM_008812.2	Padi2								5.89472		2.71555
rna68328	98	275	28	27	23	21	rna68328	5.79896	-2.79628	1.41318e-06	0.00210785	79	1	rna68328	XM_006534195.3	Rnf167	ring finger protein 167, transcript variant X3							5.8498		2.67616
rna99934	93	72	74	213	275	235	rna99934	7.14724	1.21851	1.50541e-06	0.00221736	80	1	rna99934	NM_001256055.1	Eif3j2	eukaryotic translation initiation factor 3, subunit J2							5.82234		2.65416
rna49237	580	640	775	1181	1464	1355	rna49237	9.8975	0.649533	1.544e-06	0.00223463	81	1	rna49237	XM_006509003.3	Ank1	ankyrin 1, erythroid, transcript variant X16							5.81135		2.65079
rna96144	8	13	8	22	109	135	rna96144	4.88193	2.86809	1.55507e-06	0.00223463	82	1	rna96144	XM_006524807.3	Mrps18b	mitochondrial ribosomal protein S18B, transcript variant X1							5.80825		2.65079
rna110416	44	89	7	6	4	7	rna110416	4.01415	-3.37885	1.66732e-06	0.00233927	83	1	rna110416	NR_027943.1	1110038B12Rik	RIKEN cDNA 1110038B12 gene, transcript variant 1							5.77798		2.63092
rna110415	44	89	7	6	4	7	rna110415	4.01415	-3.37885	1.66759e-06	0.00233927	84	1	rna110415	NR_015536.1	1110038B12Rik	RIKEN cDNA 1110038B12 gene, transcript variant 2							5.77791		2.63092
rna11729	38	63	41	131	187	134	rna11729	6.411	1.34558	1.73507e-06	0.00234071	85	1	rna11729	XM_017319062.1	Cd59b	CD59b antigen, transcript variant X1							5.76068		2.63065
rna11728	38	63	41	131	187	134	rna11728	6.411	1.34558	1.73569e-06	0.00234071	86	1	rna11728	XM_006499804.2	Cd59b	CD59b antigen, transcript variant X5							5.76053		2.63065
rna11726	38	62	41	130	184	133	rna11726	6.39823	1.33842	1.73721e-06	0.00234071	87	1	rna11726	XM_006499801.2	Cd59b	CD59b antigen, transcript variant X2							5.76015		2.63065
rna91796	4	6	9	62	124	20	rna91796	4.40877	3.13897	1.74807e-06	0.00234071	88	1	rna91796	XR_001781900.1	Gm15564	predicted gene 15564, transcript variant X4							5.75744		2.63065
rna59586	462	0	0	1	0	0	rna59586	2.9364	-9.45611	1.86393e-06	0.0024678	89	1	rna59586	XM_017313221.1	Scn10a	sodium channel, voltage-gated, type X, alpha, transcript variant X1							5.72957		2.60769
rna110263	1	4	1	72	29	10	rna110263	3.0781	3.92183	1.90993e-06	0.0025006	90	1	rna110263	NM_013711.3	Txnrd2								5.71898		2.60196
rna11725	38	63	41	130	187	134	rna11725	6.40946	1.34251	1.96622e-06	0.00251844	91	1	rna11725	XM_006499805.2	Cd59b	CD59b antigen, transcript variant X6							5.70637		2.59887
rna11724	38	63	41	130	187	134	rna11724	6.40946	1.34251	1.9663e-06	0.00251844	92	1	rna11724	XM_006499802.3	Cd59b	CD59b antigen, transcript variant X3							5.70635		2.59887
rna109529	64	76	8	4	3	11	rna109529	4.11227	-3.43426	2.22636e-06	0.00282087	93	1	rna109529	NM_033324.2	Dgcr8	DGCR8, microprocessor complex subunit							5.6524		2.54962
rna96030	426	352	300	231	227	243	rna96030	8.2066	-1.00569	2.37832e-06	0.00298135	94	1	rna96030	NM_010380.3	H2-D1	histocompatibility 2, D region locus 1							5.62373		2.52559
rna95941	188	417	30	37	28	44	rna95941	6.44301	-2.86884	2.56223e-06	0.00317808	95	1	rna95941	XM_006524612.3	Ddah2	dimethylarginine dimethylaminohydrolase 2, transcript variant X1							5.59138		2.49783
rna19324	5	11	11	73	23	66	rna19324	4.4457	2.23635	2.76181e-06	0.00338995	96	1	rna19324	XM_017319483.1	Phtf1	putative homeodomain transcription factor 1, transcript variant X6							5.55881		2.46981
rna19322	5	11	12	73	24	66	rna19322	4.47692	2.19324	2.86553e-06	0.00346927	97	1	rna19322	XM_017319481.1	Phtf1	putative homeodomain transcription factor 1, transcript variant X3							5.54279		2.45976
rna95940	188	418	30	39	27	44	rna95940	6.44985	-2.85932	2.94605e-06	0.00346927	98	1	rna95940	NM_016765.3	Ddah2	dimethylarginine dimethylaminohydrolase 2, transcript variant 2							5.53076		2.45976
rna95939	188	418	30	39	27	44	rna95939	6.44985	-2.85932	2.94643e-06	0.00346927	99	1	rna95939	NM_001190449.1	Ddah2	dimethylarginine dimethylaminohydrolase 2, transcript variant 1							5.5307		2.45976
rna11730	41	64	41	132	187	135	rna11730	6.4361	1.3076	2.95529e-06	0.00346927	100	1	rna11730	XM_006499803.3	Cd59b	CD59b antigen, transcript variant X4							5.5294		2.45976
rna63288	2120	2808	1720	1918	1812	1828	rna63288	10.9971	-0.611414	2.99764e-06	0.00346927	101	1	rna63288	NM_001111275.2	Igf1	insulin-like growth factor 1, transcript variant 4							5.52322		2.45976
rna53885	95	68	107	56	33	32	rna53885	5.93721	-1.54824	3.01147e-06	0.00346927	102	1	rna53885	NM_008607.2	Mmp13	matrix metallopeptidase 13							5.52122		2.45976
rna63287	2129	2812	1727	1933	1815	1835	rna63287	11.0025	-0.609586	3.03253e-06	0.00346927	103	1	rna63287	NM_010512.5	Igf1	insulin-like growth factor 1, transcript variant 1							5.5182		2.45976
rna107161	1489	2134	1305	1144	1407	1384	rna107161	10.5313	-0.667971	3.074e-06	0.0034829	104	1	rna107161	NM_008409.2	Itm2a	integral membrane protein 2A							5.5123		2.45806
rna63289	2123	2806	1721	1928	1814	1832	rna63289	10.9994	-0.607924	3.36201e-06	0.00374366	105	1	rna63289	XM_006513261.2	Igf1	insulin-like growth factor 1, transcript variant X5							5.4734		2.4267
rna63286	2110	2789	1707	1909	1801	1821	rna63286	10.989	-0.609508	3.36769e-06	0.00374366	106	1	rna63286	NM_001314010.1	Igf1	insulin-like growth factor 1, transcript variant 6							5.47267		2.4267
rna58061	148	203	173	112	102	135	rna58061	7.16289	-0.940425	3.67976e-06	0.00405234	107	1	rna58061	XM_017313346.1	Pxylp1	2-phosphoxylose phosphatase 1, transcript variant X2							5.43418		2.39229
rna30664	84	214	125	57	78	64	rna30664	6.59203	-1.39021	3.9393e-06	0.00422457	108	1	rna30664	NM_021274.2	Cxcl10	chemokine (C-X-C motif) ligand 10							5.40458		2.37422
rna63296	2084	2733	1679	1898	1766	1797	rna63296	10.9678	-0.604513	3.94736e-06	0.00422457	109	1	rna63296	XM_017313812.1	Igf1	insulin-like growth factor 1, transcript variant X9							5.40369		2.37422
rna63299	2074	2727	1671	1883	1764	1790	rna63299	10.962	-0.605208	4.05186e-06	0.00422457	110	1	rna63299	NM_001111276.1	Igf1	insulin-like growth factor 1, transcript variant 5							5.39235		2.37422
rna58065	149	205	171	113	100	136	rna58065	7.16381	-0.943945	4.05845e-06	0.00422457	111	1	rna58065	NM_001289645.1	Pxylp1	2-phosphoxylose phosphatase 1, transcript variant 1							5.39164		2.37422
rna58064	149	205	171	113	100	136	rna58064	7.16381	-0.943945	4.05894e-06	0.00422457	112	1	rna58064	NM_153420.3	Pxylp1	2-phosphoxylose phosphatase 1, transcript variant 2							5.39159		2.37422
rna63298	2083	2731	1678	1898	1767	1797	rna63298	10.9675	-0.603359	4.12407e-06	0.00422457	113	1	rna63298	NM_001111274.1	Igf1	insulin-like growth factor 1, transcript variant 3							5.38467		2.37422
rna63294	2078	2729	1674	1894	1764	1791	rna63294	10.9646	-0.604206	4.14306e-06	0.00422457	114	1	rna63294	XM_006513262.2	Igf1	insulin-like growth factor 1, transcript variant X6							5.38268		2.37422
rna63292	2077	2727	1674	1894	1765	1791	rna63292	10.9644	-0.603269	4.22914e-06	0.00422457	115	1	rna63292	XM_006513258.2	Igf1	insulin-like growth factor 1, transcript variant X4							5.37375		2.37422
rna63291	2077	2727	1674	1894	1765	1791	rna63291	10.9644	-0.603269	4.23008e-06	0.00422457	116	1	rna63291	XM_006513264.3	Igf1	insulin-like growth factor 1, transcript variant X7							5.37365		2.37422
rna63297	2081	2732	1676	1898	1766	1795	rna63297	10.9668	-0.603398	4.25422e-06	0.00422457	117	1	rna63297	XM_017313811.1	Igf1	insulin-like growth factor 1, transcript variant X8							5.37118		2.37422
rna63295	2081	2731	1677	1900	1767	1794	rna63295	10.967	-0.602877	4.26625e-06	0.00422457	118	1	rna63295	XM_017313810.1	Igf1	insulin-like growth factor 1, transcript variant X3							5.36995		2.37422
rna63290	2071	2727	1670	1886	1765	1787	rna63290	10.9616	-0.603926	4.3009e-06	0.00422457	119	1	rna63290	XM_006513257.1	Igf1	insulin-like growth factor 1, transcript variant X2							5.36644		2.37422
rna59587	350	0	0	1	0	0	rna59587	2.73613	-9.05558	4.30388e-06	0.00422457	120	1	rna59587	XM_017313222.1	Scn10a	sodium channel, voltage-gated, type X, alpha, transcript variant X2							5.36614		2.37422
rna63293	2080	2730	1677	1900	1768	1794	rna63293	10.967	-0.60214	4.33808e-06	0.00422457	121	1	rna63293	XM_006513255.2	Igf1	insulin-like growth factor 1, transcript variant X1							5.3627		2.37422
rna19326	5	11	12	73	23	66	rna19326	4.47209	2.18358	4.48038e-06	0.00425962	122	1	rna19326	XM_006501127.1	Phtf1	putative homeodomain transcription factor 1, transcript variant X5							5.34869		2.37063
rna19325	5	11	12	73	23	66	rna19325	4.47209	2.18358	4.48164e-06	0.00425962	123	1	rna19325	XM_017319484.1	Phtf1	putative homeodomain transcription factor 1, transcript variant X7							5.34856		2.37063
rna19323	5	11	12	73	23	66	rna19323	4.47209	2.18358	4.48252e-06	0.00425962	124	1	rna19323	XM_011240035.2	Phtf1	putative homeodomain transcription factor 1, transcript variant X4							5.34848		2.37063
rna58063	149	203	169	111	100	136	rna58063	7.15457	-0.941648	4.54473e-06	0.00428419	125	1	rna58063	NM_001289647.1	Pxylp1	2-phosphoxylose phosphatase 1, transcript variant 4							5.34249		2.36813
rna58062	147	201	166	111	99	133	rna58062	7.13641	-0.938562	4.94885e-06	0.00462811	126	1	rna58062	XM_006511139.2	Pxylp1	2-phosphoxylose phosphatase 1, transcript variant X3							5.3055		2.3346
rna65402	375	470	437	764	860	786	rna65402	9.20964	0.561048	5.06424e-06	0.00469873	127	1	rna65402	XR_001779940.1	Nudcd3	NudC domain containing 3, transcript variant X2							5.29549		2.32802
rna58060	147	203	169	111	100	135	rna58060	7.14935	-0.939243	5.22312e-06	0.00480829	128	1	rna58060	XM_006511138.3	Pxylp1	2-phosphoxylose phosphatase 1, transcript variant X1							5.28207		2.31801
rna58066	150	203	169	115	101	137	rna58066	7.16842	-0.920368	6.95995e-06	0.00629556	129	1	rna58066	NM_001289646.1	Pxylp1	2-phosphoxylose phosphatase 1, transcript variant 3							5.15739		2.20097
rna111142	18	78	105	20	17	18	rna111142	5.11599	-2.17199	7.10081e-06	0.00629556	130	1	rna111142	NM_178116.4	Camta2	calmodulin binding transcription activator 2, transcript variant 1							5.14869		2.20097
rna111141	18	78	105	20	17	18	rna111141	5.11599	-2.17199	7.10281e-06	0.00629556	131	1	rna111141	NM_001190376.1	Camta2	calmodulin binding transcription activator 2, transcript variant 2							5.14857		2.20097
rna111140	18	78	105	20	17	18	rna111140	5.11599	-2.17199	7.10425e-06	0.00629556	132	1	rna111140	NM_001190378.1	Camta2	calmodulin binding transcription activator 2, transcript variant 3							5.14848		2.20097
rna111139	18	78	105	20	17	18	rna111139	5.11599	-2.17199	7.10584e-06	0.00629556	133	1	rna111139	NM_001190379.1	Camta2	calmodulin binding transcription activator 2, transcript variant 4							5.14838		2.20097
rna19319	7	17	15	80	31	71	rna19319	4.7944	1.88335	7.41733e-06	0.00652249	134	1	rna19319	NM_001163469.1	Phtf1	putative homeodomain transcription factor 1, transcript variant 4							5.12975		2.18559
rna96145	13	15	12	26	111	142	rna96145	5.15845	2.44937	7.62438e-06	0.00665489	135	1	rna96145	NM_025878.1	Mrps18b	mitochondrial ribosomal protein S18B							5.1178		2.17686
rna38067	1202	1439	1637	2552	2999	2456	rna38067	10.9469	0.556268	8.61177e-06	0.00746146	136	1	rna38067	XR_001785094.1	Atp2b2	ATPase, Ca++ transporting, plasma membrane 2, transcript variant X10							5.06491		2.12718
rna68324	99	284	38	41	35	28	rna68324	6.11004	-2.31291	9.21355e-06	0.00787832	137	1	rna68324	NM_001316728.1	Rnf167	ring finger protein 167, transcript variant 2							5.03557		2.10357
rna76287	13	387	4	6	5	2	rna76287	4.53719	-5.15118	9.22661e-06	0.00787832	138	1	rna76287	NR_027652.1	Meg3	maternally expressed 3, transcript variant 3							5.03496		2.10357
rna108997	589	423	37	55	65	74	rna108997	7.27582	-2.84848	9.68938e-06	0.00821395	139	1	rna108997	NM_026688.2	Ndufs3	NADH dehydrogenase (ubiquinone) Fe-S protein 3							5.0137		2.08545
rna68323	98	284	38	41	35	28	rna68323	6.10798	-2.30879	9.90492e-06	0.00827821	140	1	rna68323	XM_006534194.3	Rnf167	ring finger protein 167, transcript variant X2							5.00415		2.08206
rna68325	98	284	38	41	35	28	rna68325	6.10798	-2.30879	9.9057e-06	0.00827821	141	1	rna68325	NM_027445.2	Rnf167	ring finger protein 167, transcript variant 1							5.00411		2.08206
rna77694	61	49	33	24	13	21	rna77694	4.94745	-1.70644	1.05054e-05	0.00867915	142	1	rna77694	NM_175654.2	Hist1h4d	histone cluster 1, H4d							4.97859		2.06152
rna19321	7	17	16	80	31	71	rna19321	4.81283	1.84647	1.07454e-05	0.00867915	143	1	rna19321	XM_006501125.3	Phtf1	putative homeodomain transcription factor 1, transcript variant X1							4.96878		2.06152
rna19320	7	17	16	80	31	71	rna19320	4.81283	1.84647	1.07484e-05	0.00867915	144	1	rna19320	NM_001163468.1	Phtf1	putative homeodomain transcription factor 1, transcript variant 3							4.96866		2.06152
rna19318	7	17	16	80	31	71	rna19318	4.81283	1.84647	1.07511e-05	0.00867915	145	1	rna19318	XM_006501126.3	Phtf1	putative homeodomain transcription factor 1, transcript variant X2							4.96855		2.06152
rna19317	7	17	16	80	31	71	rna19317	4.81283	1.84647	1.07537e-05	0.00867915	146	1	rna19317	NM_013629.2	Phtf1	putative homeodomain transcription factor 1, transcript variant 1							4.96844		2.06152
rna76288	13	388	8	7	7	5	rna76288	4.81869	-4.62619	1.08424e-05	0.00869119	147	1	rna76288	NR_027651.2	Meg3	maternally expressed 3, transcript variant 2							4.96487		2.06092
rna78472	573	821	733	703	596	510	rna78472	9.36211	-0.578245	1.17539e-05	0.00930887	148	1	rna78472	NM_153789.3	Mylip	myosin regulatory light chain interacting protein							4.92982		2.0311
rna68327	98	284	37	41	35	28	rna68327	6.10622	-2.30527	1.18474e-05	0.00930887	149	1	rna68327	XR_001780049.1	Rnf167	ring finger protein 167, transcript variant X4							4.92638		2.0311
rna68326	98	284	37	41	35	28	rna68326	6.10622	-2.30527	1.185e-05	0.00930887	150	1	rna68326	XM_006534193.3	Rnf167	ring finger protein 167, transcript variant X1							4.92628		2.0311
rna109878	14	37	23	269	36	185	rna109878	5.96084	2.38069	1.45378e-05	0.0112754	151	1	rna109878	NR_028403.1	Ufd1l	ubiquitin fusion degradation 1 like, transcript variant 2							4.8375		1.94787
rna109877	14	37	23	269	36	185	rna109877	5.96084	2.38069	1.45447e-05	0.0112754	152	1	rna109877	NM_011672.4	Ufd1l	ubiquitin fusion degradation 1 like, transcript variant 1							4.8373		1.94787
rna38063	2212	2633	2872	4387	4793	4361	rna38063	11.7504	0.459355	1.51455e-05	0.0116644	153	1	rna38063	XM_011241170.2	Atp2b2	ATPase, Ca++ transporting, plasma membrane 2, transcript variant X13							4.81972		1.93314
rna38066	2220	2641	2876	4398	4803	4366	rna38066	11.7536	0.458347	1.54467e-05	0.0117067	154	1	rna38066	XM_011241167.2	Atp2b2	ATPase, Ca++ transporting, plasma membrane 2, transcript variant X7							4.81116		1.93156
rna110325	47	155	154	49	50	19	rna110325	6.0901	-1.88187	1.54954e-05	0.0117067	155	1	rna110325	NM_001205216.1	Rxrb	retinoid X receptor beta, transcript variant 4							4.8098		1.93156
rna110324	47	155	154	49	50	19	rna110324	6.0901	-1.88187	1.54985e-05	0.0117067	156	1	rna110324	NM_001205215.1	Rxrb	retinoid X receptor beta, transcript variant 3							4.80971		1.93156
rna38065	2216	2638	2874	4390	4797	4362	rna38065	11.7518	0.45816	1.57723e-05	0.0118377	157	1	rna38065	XM_011241169.2	Atp2b2	ATPase, Ca++ transporting, plasma membrane 2, transcript variant X12							4.8021		1.92673
rna38064	2217	2637	2876	4391	4796	4361	rna38064	11.752	0.457632	1.63379e-05	0.0121846	158	1	rna38064	XM_017321354.1	Atp2b2	ATPase, Ca++ transporting, plasma membrane 2, transcript variant X14							4.7868		1.91419
rna49236	879	1024	1269	1781	2104	2043	rna49236	10.5132	0.550083	1.70192e-05	0.0126128	159	1	rna49236	XR_378776.3	Ank1	ankyrin 1, erythroid, transcript variant X15							4.76906		1.89919
rna26788	107	83	70	239	258	226	rna26788	7.20796	1.09078	1.75215e-05	0.0129039	160	1	rna26788	NM_144531.3	Kazn								4.75643		1.88928
rna88771	913	1120	1117	1879	1605	1824	rna88771	10.4242	0.394581	1.81737e-05	0.0133011	161	1	rna88771	XM_017316689.1	Panx2	pannexin 2, transcript variant X2							4.74056		1.87611
rna12463	299	404	363	686	564	822	rna12463	8.95888	0.601154	1.98972e-05	0.0144726	162	1	rna12463	NM_026220.4	Mfap1a	microfibrillar-associated protein 1A							4.70121		1.83945
rna78174	1024	1924	1463	1374	1192	1302	rna78174	10.4266	-0.521699	2.09868e-05	0.0149577	163	1	rna78174	NM_010745.2	Ly86	lymphocyte antigen 86							4.67805		1.82514
rna111042	17	2	11	0	0	1	rna111042	0.906098	-5.41891	2.1786e-05	0.0149577	164	1	rna111042	NM_001166590.1	Eif5a	eukaryotic translation initiation factor 5A, transcript variant 2							4.66182		1.82514
rna111041	17	2	11	0	0	1	rna111041	0.906098	-5.41891	2.17922e-05	0.0149577	165	1	rna111041	NM_001166592.1	Eif5a	eukaryotic translation initiation factor 5A, transcript variant 4							4.6617		1.82514
rna111040	17	2	11	0	0	1	rna111040	0.906098	-5.41891	2.17986e-05	0.0149577	166	1	rna111040	NM_001166594.1	Eif5a	eukaryotic translation initiation factor 5A, transcript variant 7							4.66157		1.82514
rna111039	17	2	11	0	0	1	rna111039	0.906098	-5.41891	2.18047e-05	0.0149577	167	1	rna111039	NM_001166596.1	Eif5a	eukaryotic translation initiation factor 5A, transcript variant 9							4.66145		1.82514
rna111038	17	2	11	0	0	1	rna111038	0.906098	-5.41891	2.18114e-05	0.0149577	168	1	rna111038	NM_001166595.1	Eif5a	eukaryotic translation initiation factor 5A, transcript variant 8							4.66132		1.82514
rna111037	17	2	11	0	0	1	rna111037	0.906098	-5.41891	2.18173e-05	0.0149577	169	1	rna111037	NM_001166589.1	Eif5a	eukaryotic translation initiation factor 5A, transcript variant 1							4.6612		1.82514
rna111036	17	2	11	0	0	1	rna111036	0.906098	-5.41891	2.18214e-05	0.0149577	170	1	rna111036	NM_001166591.1	Eif5a	eukaryotic translation initiation factor 5A, transcript variant 3							4.66112		1.82514
rna111035	17	2	11	0	0	1	rna111035	0.906098	-5.41891	2.18273e-05	0.0149577	171	1	rna111035	NM_181582.4	Eif5a	eukaryotic translation initiation factor 5A, transcript variant 5							4.661		1.82514
rna111034	17	2	11	0	0	1	rna111034	0.906098	-5.41891	2.18334e-05	0.0149577	172	1	rna111034	NM_001166593.1	Eif5a	eukaryotic translation initiation factor 5A, transcript variant 6							4.66088		1.82514
rna88770	960	1153	1161	1951	1681	1875	rna88770	10.4794	0.391134	2.2278e-05	0.015174	173	1	rna88770	XM_006521139.1	Panx2	pannexin 2, transcript variant X1							4.65212		1.8189
rna65169	675	924	847	800	748	759	rna65169	9.63905	-0.433018	2.25298e-05	0.0152574	174	1	rna65169	NM_022889.3	Pes1	pescadillo ribosomal biogenesis factor 1							4.64724		1.81652
rna110323	52	161	157	55	51	17	rna110323	6.14846	-1.88087	2.28893e-05	0.0153397	175	1	rna110323	NM_011306.4	Rxrb	retinoid X receptor beta, transcript variant 2							4.64037		1.81418
rna110322	52	161	157	55	51	17	rna110322	6.14846	-1.88087	2.29117e-05	0.0153397	176	1	rna110322	NM_001205214.1	Rxrb	retinoid X receptor beta, transcript variant 1							4.63994		1.81418
rna68305	578	972	802	775	416	650	rna68305	9.43482	-0.703866	2.38951e-05	0.0157319	177	1	rna68305	XM_017314646.1	Mink1	misshapen-like kinase 1 (zebrafish), transcript variant X7							4.62169		1.80322
rna68304	578	972	802	775	416	650	rna68304	9.43482	-0.703866	2.38961e-05	0.0157319	178	1	rna68304	XM_006533682.3	Mink1	misshapen-like kinase 1 (zebrafish), transcript variant X5							4.62167		1.80322
rna68301	578	972	802	775	416	650	rna68301	9.43482	-0.703866	2.38981e-05	0.0157319	179	1	rna68301	XM_017314645.1	Mink1	misshapen-like kinase 1 (zebrafish), transcript variant X6							4.62164		1.80322
rna22013	14	33	30	7	8	12	rna22013	3.91805	-1.83531	2.41954e-05	0.0158391	180	1	rna22013	XR_001784559.1	Gm2163	predicted gene 2163							4.61627		1.80027
rna67474	934	1952	363	321	551	427	rna67474	9.42296	-1.63014	2.47139e-05	0.0160011	181	1	rna67474	NM_029568.2	Mfap4	microfibrillar-associated protein 4							4.60706		1.79585
rna67473	934	1952	363	321	551	427	rna67473	9.42296	-1.63014	2.47145e-05	0.0160011	182	1	rna67473	XM_006534422.3	Mfap4	microfibrillar-associated protein 4, transcript variant X1							4.60705		1.79585
rna30546	1	1	2	415	5	7	rna30546	3.77891	6.33805	2.498e-05	0.0160847	183	1	rna30546	NM_009654.4	Alb	albumin							4.60241		1.79359
rna22016	4	12	9	1	0	2	rna22016	1.49285	-3.41467	2.58496e-05	0.0165542	184	1	rna22016	NM_011335.2	Ccl21b	chemokine (C-C motif) ligand 21B (leucine)							4.58755		1.78109
rna68302	578	972	802	777	417	652	rna68302	9.43677	-0.699965	2.65875e-05	0.0165788	185	1	rna68302	XM_006533677.2	Mink1	misshapen-like kinase 1 (zebrafish), transcript variant X1							4.57532		1.78045
rna68303	578	972	802	777	417	652	rna68303	9.43677	-0.699965	2.65885e-05	0.0165788	186	1	rna68303	XM_006533679.2	Mink1	misshapen-like kinase 1 (zebrafish), transcript variant X3							4.57531		1.78045
rna68299	578	972	802	777	417	652	rna68299	9.43677	-0.699965	2.65901e-05	0.0165788	187	1	rna68299	XR_388490.3	Mink1	misshapen-like kinase 1 (zebrafish), transcript variant X8							4.57528		1.78045
rna68300	578	972	802	777	417	652	rna68300	9.43677	-0.699965	2.65921e-05	0.0165788	188	1	rna68300	XM_006533678.2	Mink1	misshapen-like kinase 1 (zebrafish), transcript variant X2							4.57525		1.78045
rna68310	577	972	801	775	413	650	rna68310	9.43288	-0.705076	2.67399e-05	0.0165788	189	1	rna68310	NM_016713.2	Mink1	misshapen-like kinase 1 (zebrafish), transcript variant 1							4.57284		1.78045
rna68309	577	972	801	775	413	650	rna68309	9.43288	-0.705076	2.67412e-05	0.0165788	190	1	rna68309	NM_176893.2	Mink1	misshapen-like kinase 1 (zebrafish), transcript variant 2							4.57282		1.78045
rna19316	6	16	16	74	28	69	rna19316	4.72841	1.83324	2.6873e-05	0.0165788	191	1	rna19316	NM_001163467.1	Phtf1	putative homeodomain transcription factor 1, transcript variant 2							4.57068		1.78045
rna110671	154	59	65	31	14	46	rna110671	5.76947	-2.07416	2.73405e-05	0.0167794	192	1	rna110671	NM_001163469.1	Phtf1	putative homeodomain transcription factor 1, transcript variant 4							4.56319		1.77522
rna4343	4417	5427	5614	8671	8007	8789	rna4343	12.7035	0.364134	2.7731e-05	0.0169308	193	1	rna4343	XM_006529322.1	Syt2	synaptotagmin II, transcript variant X1							4.55703		1.77132
rna4345	4413	5419	5611	8665	7991	8783	rna4345	12.702	0.363878	2.84583e-05	0.0170151	194	1	rna4345	XM_006529323.3	Syt2	synaptotagmin II, transcript variant X2							4.54579		1.76917
rna95735	81	24	70	28	8	11	rna95735	4.95578	-2.34228	2.85125e-05	0.0170151	195	1	rna95735	NM_010724.2	Psmb8	proteasome (prosome, macropain) subunit, beta type 8 (large multifunctional peptidase 7)							4.54497		1.76917
rna68306	577	972	801	777	416	652	rna68306	9.43568	-0.699479	2.85686e-05	0.0170151	196	1	rna68306	XM_006533681.3	Mink1	misshapen-like kinase 1 (zebrafish), transcript variant X4							4.54411		1.76917
rna110672	154	59	66	32	14	46	rna110672	5.77967	-2.06338	2.87264e-05	0.0170151	197	1	rna110672	NM_001163468.1	Phtf1	putative homeodomain transcription factor 1, transcript variant 3							4.54172		1.76917
rna110670	154	59	66	32	14	46	rna110670	5.77967	-2.06338	2.87298e-05	0.0170151	198	1	rna110670	NM_013629.2	Phtf1	putative homeodomain transcription factor 1, transcript variant 1							4.54167		1.76917
rna110669	154	59	66	32	14	46	rna110669	5.77967	-2.06338	2.87353e-05	0.0170151	199	1	rna110669	NM_001163467.1	Phtf1	putative homeodomain transcription factor 1, transcript variant 2							4.54158		1.76917
rna68307	577	972	801	777	414	652	rna68307	9.43484	-0.701168	2.97432e-05	0.0174366	200	1	rna68307	NM_001045964.1	Mink1	misshapen-like kinase 1 (zebrafish), transcript variant 4							4.52661		1.75854
rna68308	577	972	801	777	414	652	rna68308	9.43484	-0.701168	2.97432e-05	0.0174366	201	1	rna68308	NM_001045959.1	Mink1	misshapen-like kinase 1 (zebrafish), transcript variant 3							4.52661		1.75854
rna4346	4316	5310	5481	8487	7737	8616	rna4346	12.6687	0.360941	3.14025e-05	0.0183183	202	1	rna4346	XM_006529324.3	Syt2	synaptotagmin II, transcript variant X3							4.50304		1.73712
rna54845	113	0	0	0	0	0	rna54845	-2.68194	-7.43624	3.21903e-05	0.0186853	203	1	rna54845	NM_144936.1	Tmem45b	transmembrane protein 45b							4.49227		1.7285
rna38571	902	1178	1201	1852	2038	1813	rna38571	10.5073	0.451507	3.28939e-05	0.0190001	204	1	rna38571	XM_006506113.3	Iqsec3	IQ motif and Sec7 domain 3, transcript variant X3							4.48288		1.72124
rna38572	914	1196	1223	1890	2076	1834	rna38572	10.5307	0.453397	3.42471e-05	0.0196852	205	1	rna38572	XM_006506112.3	Iqsec3	IQ motif and Sec7 domain 3, transcript variant X2							4.46538		1.70586
rna111921	1	1	0	41	2	24	rna111921	1.95635	4.63645	3.66588e-05	0.0209692	206	1	rna111921	NM_011145.3	Ppard	peroxisome proliferator activator receptor delta							4.43582		1.67842
rna59589	400	0	1	4	1	1	rna59589	4.13746	-6.64435	3.97109e-05	0.0224151	207.5	1	rna59589	XM_017313362.1	Scn11a	sodium channel, voltage-gated, type XI, alpha, transcript variant X1							4.40109		1.64946
rna59590	400	0	1	4	1	1	rna59590	4.13746	-6.64435	3.97109e-05	0.0224151	207.5	1	rna59590	NM_011887.3	Scn11a	sodium channel, voltage-gated, type XI, alpha							4.40109		1.64946
rna57919	636	787	611	501	598	667	rna57919	9.3179	-0.558847	3.97572e-05	0.0224151	209	1	rna57919	NM_011961.3	Plod2	procollagen lysine, 2-oxoglutarate 5-dioxygenase 2, transcript variant 2							4.40058		1.64946
rna110905	8	11	9	10	113	181	rna110905	4.95472	3.0952	4.24208e-05	0.0235901	210	1	rna110905	NR_131062.1	Exosc10								4.37242		1.62727
rna110904	8	11	9	10	113	181	rna110904	4.95472	3.0952	4.24359e-05	0.0235901	211	1	rna110904	NM_016699.2	Exosc10								4.37227		1.62727
rna110903	8	11	9	10	113	181	rna110903	4.95472	3.0952	4.2442e-05	0.0235901	212	1	rna110903	NR_131061.1	Exosc10								4.3722		1.62727
rna58082	847	1036	1051	1623	1632	1669	rna58082	10.3208	0.392822	4.35362e-05	0.0240847	213	1	rna58082	XM_006511334.3	Clstn2	calsyntenin 2, transcript variant X1							4.36115		1.61826
rna106166	40	21	39	2	14	13	rna106166	4.21242	-2.1659	4.41105e-05	0.0242884	214	1	rna106166	XM_006528203.3	Xlr3b	X-linked lymphocyte-regulated 3B, transcript variant X3							4.35546		1.6146
rna57918	637	789	612	507	601	672	rna57918	9.32492	-0.550365	4.68667e-05	0.025686	215	1	rna57918	NM_001142916.1	Plod2	procollagen lysine, 2-oxoglutarate 5-dioxygenase 2, transcript variant 1							4.32914		1.5903
rna90639	911	1203	1164	1788	1886	1827	rna90639	10.4793	0.398924	4.78386e-05	0.0260973	216	1	rna90639	XM_006522036.3	Pi4ka	phosphatidylinositol 4-kinase, catalytic, alpha polypeptide, transcript variant X2							4.32022		1.58341
rna15717	427	486	484	822	860	813	rna15717	9.29862	0.479699	4.81765e-05	0.0261605	217	1	rna15717	XM_006500551.2	Chrna4	cholinergic receptor, nicotinic, alpha polypeptide 4, transcript variant X1							4.31716		1.58235
rna110021	61	42	42	20	28	10	rna110021	4.97934	-1.69359	4.87638e-05	0.0263579	218	1	rna110021	NM_019734.3	Asah1								4.3119		1.57909
rna95671	31	101	63	509	841	62	rna95671	7.45659	2.59681	5.18321e-05	0.0266984	219	1	rna95671	XM_006523673.3	H2-K1	histocompatibility 2, K1, K region, transcript variant X2							4.2854		1.57352
rna95670	31	101	63	509	841	62	rna95670	7.45659	2.59681	5.18338e-05	0.0266984	220	1	rna95670	XR_001782042.1	H2-K1	histocompatibility 2, K1, K region, transcript variant X1							4.28539		1.57352
rna33209	8214	2223	2073	915	2141	1271	rna33209	11.3402	-1.97238	5.18557e-05	0.0266984	221	1	rna33209	XM_011240855.2	Eln	elastin, transcript variant X2							4.2852		1.57352
rna95669	31	101	63	509	841	62	rna95669	7.45659	2.59681	5.18603e-05	0.0266984	222	1	rna95669	XM_017317257.1	H2-K1	histocompatibility 2, K1, K region, transcript variant X4							4.28517		1.57352
rna95668	31	101	63	509	841	62	rna95668	7.45659	2.59681	5.18621e-05	0.0266984	223	1	rna95668	XM_006523674.3	H2-K1	histocompatibility 2, K1, K region, transcript variant X5							4.28515		1.57352
rna95667	31	101	63	509	841	62	rna95667	7.45659	2.59681	5.18753e-05	0.0266984	224	1	rna95667	XM_006523677.3	H2-K1	histocompatibility 2, K1, K region, transcript variant X8							4.28504		1.57352
rna95666	31	101	63	509	841	62	rna95666	7.45659	2.59681	5.1878e-05	0.0266984	225	1	rna95666	XM_006523676.3	H2-K1	histocompatibility 2, K1, K region, transcript variant X7							4.28502		1.57352
rna95665	31	101	63	509	841	62	rna95665	7.45659	2.59681	5.18801e-05	0.0266984	226	1	rna95665	XM_006523678.3	H2-K1	histocompatibility 2, K1, K region, transcript variant X9							4.285		1.57352
rna95664	31	101	63	509	841	62	rna95664	7.45659	2.59681	5.18811e-05	0.0266984	227	1	rna95664	NM_001001892.2	H2-K1	histocompatibility 2, K1, K region, transcript variant 1							4.28499		1.57352
rna95663	31	101	63	509	841	62	rna95663	7.45659	2.59681	5.18835e-05	0.0266984	228	1	rna95663	XR_001782043.1	H2-K1	histocompatibility 2, K1, K region, transcript variant X3							4.28497		1.57352
rna95662	31	101	63	509	841	62	rna95662	7.45659	2.59681	5.18859e-05	0.0266984	229	1	rna95662	XM_006523680.2	H2-K1	histocompatibility 2, K1, K region, transcript variant X11							4.28495		1.57352
rna32121	95	1	0	0	0	0	rna32121	-2.68194	-7.1976	5.21171e-05	0.0267007	230	1	rna32121	NM_001101546.1	Tmem233	transmembrane protein 233							4.28302		1.57348
rna33208	8483	2280	2140	952	2204	1318	rna33208	11.3866	-1.96944	5.26062e-05	0.0268346	231	1	rna33208	NM_007925.4	Eln	elastin							4.27896		1.5713
rna33210	8413	2271	2123	945	2196	1305	rna33210	11.3767	-1.96733	5.34778e-05	0.0271617	232	1	rna33210	XM_006504360.3	Eln	elastin, transcript variant X1							4.27183		1.56604
rna106217	483	592	567	958	1167	913	rna106217	9.55787	0.540967	5.38166e-05	0.0271689	233	1	rna106217	NM_001310537.1	Atp2b3	ATPase, Ca++ transporting, plasma membrane 3, transcript variant 2							4.26908		1.56593
rna70081	28279	58969	19597	13282	24093	22352	rna70081	14.7028	-1.15088	5.39532e-05	0.0271689	234	1	rna70081	NM_007742.4	Col1a1	collagen, type I, alpha 1							4.26798		1.56593
rna54846	94	0	0	0	0	0	rna54846	-2.68194	-7.17065	5.46711e-05	0.0273431	235	1	rna54846	XM_011242482.2	Tmem45b	transmembrane protein 45b, transcript variant X1							4.26224		1.56315
rna15718	428	489	488	825	867	813	rna15718	9.30559	0.477718	5.47632e-05	0.0273431	236	1	rna15718	NM_015730.5	Chrna4	cholinergic receptor, nicotinic, alpha polypeptide 4							4.26151		1.56315
rna48160	661	634	680	320	608	258	rna48160	9.02951	-1.07888	5.50868e-05	0.0273886	237	1	rna48160	GeneID:735280	Mir675	mmu-miR-675-3p							4.25895		1.56243
rna62531	837	1242	1095	1131	919	958	rna62531	10.0147	-0.423766	5.54941e-05	0.0274752	238	1	rna62531	XM_017313890.1	Sbno2	strawberry notch homolog 2 (Drosophila), transcript variant X6							4.25575		1.56106
rna62532	837	1242	1094	1131	919	958	rna62532	10.0145	-0.423316	5.63253e-05	0.0276545	239	1	rna62532	XM_017313891.1	Sbno2	strawberry notch homolog 2 (Drosophila), transcript variant X7							4.2493		1.55823
rna62533	837	1242	1094	1131	919	958	rna62533	10.0145	-0.423316	5.63257e-05	0.0276545	240	1	rna62533	XM_006513497.3	Sbno2	strawberry notch homolog 2 (Drosophila), transcript variant X10							4.24929		1.55823
rna57535	2149	2752	1572	1097	1509	2096	rna57535	10.8576	-0.819127	5.68656e-05	0.0278037	241	1	rna57535	XM_006510800.3	Col12a1	collagen, type XII, alpha 1, transcript variant X2							4.24515		1.5559
rna1153	12430	27993	11448	4386	12075	9783	rna1153	13.59	-1.28219	5.71186e-05	0.0278121	242	1	rna1153	NM_009930.2	Col3a1	collagen, type III, alpha 1							4.24322		1.55577
rna57534	2325	3037	1718	1189	1695	2258	rna57534	10.9867	-0.816694	5.78152e-05	0.0280354	243	1	rna57534	XM_006510797.3	Col12a1	collagen, type XII, alpha 1, transcript variant X1							4.23796		1.55229
rna38061	3746	4343	4502	6962	6847	6957	rna38061	12.4113	0.364234	6.17568e-05	0.029824	244	1	rna38061	NM_001036684.2	Atp2b2	ATPase, Ca++ transporting, plasma membrane 2, transcript variant 2							4.20932		1.52543
rna95687	0	0	0	134	1	0	rna95687	-2.68194	6.84676	6.34053e-05	0.0303712	245.5	1	rna95687	NM_001077709.1	Slc39a7	solute carrier family 39 (zinc transporter), member 7, transcript variant 2							4.19787		1.51754
rna95688	0	0	0	134	1	0	rna95688	-2.68194	6.84676	6.34053e-05	0.0303712	245.5	1	rna95688	NM_008202.2	Slc39a7	solute carrier family 39 (zinc transporter), member 7, transcript variant 1							4.19787		1.51754
rna38059	3752	4345	4506	6971	6848	6957	rna38059	12.4123	0.36347	6.44311e-05	0.0306531	247	1	rna38059	XM_017321353.1	Atp2b2	ATPase, Ca++ transporting, plasma membrane 2, transcript variant X11							4.1909		1.51353
rna38060	3758	4351	4506	6975	6857	6962	rna38060	12.4137	0.36334	6.45141e-05	0.0306531	248	1	rna38060	XM_011241163.2	Atp2b2	ATPase, Ca++ transporting, plasma membrane 2, transcript variant X3							4.19035		1.51353
rna38057	3758	4348	4508	6977	6854	6960	rna38057	12.4135	0.363199	6.57148e-05	0.0309652	249	1	rna38057	XM_011241165.2	Atp2b2	ATPase, Ca++ transporting, plasma membrane 2, transcript variant X5							4.18234		1.50913
rna38058	3760	4353	4510	6982	6858	6962	rna38058	12.4144	0.36297	6.57927e-05	0.0309652	250	1	rna38058	XM_011241164.2	Atp2b2	ATPase, Ca++ transporting, plasma membrane 2, transcript variant X4							4.18182		1.50913
rna38055	3754	4345	4506	6969	6848	6956	rna38055	12.4124	0.363005	6.62382e-05	0.0309652	251	1	rna38055	NM_009723.5	Atp2b2	ATPase, Ca++ transporting, plasma membrane 2, transcript variant 1							4.17889		1.50913
rna95673	24	87	45	486	828	40	rna95673	7.26313	2.86736	6.64844e-05	0.0309652	252	1	rna95673	XM_017317258.1	H2-K1	histocompatibility 2, K1, K region, transcript variant X6							4.17728		1.50913
rna95672	24	87	45	486	828	40	rna95672	7.26313	2.86736	6.6485e-05	0.0309652	253	1	rna95672	XM_017317259.1	H2-K1	histocompatibility 2, K1, K region, transcript variant X10							4.17728		1.50913
rna38054	3761	4353	4511	6980	6858	6961	rna38054	12.4144	0.362525	6.7592e-05	0.0313568	254	1	rna38054	XM_011241162.2	Atp2b2	ATPase, Ca++ transporting, plasma membrane 2, transcript variant X2							4.1701		1.50367
rna38056	3758	4350	4508	6972	6852	6957	rna38056	12.4133	0.362311	6.81038e-05	0.0314704	255	1	rna38056	XM_011241166.2	Atp2b2	ATPase, Ca++ transporting, plasma membrane 2, transcript variant X6							4.16683		1.5021
rna65469	1921	2204	2426	3493	3842	3837	rna65469	11.4938	0.414325	6.95955e-05	0.0320341	256	1	rna65469	NM_009622.1	Adcy1	adenylate cyclase 1							4.15742		1.49439
rna38062	3776	4359	4512	6991	6870	6969	rna38062	12.4168	0.361994	6.99335e-05	0.0320644	257	1	rna38062	XR_868850.2	Atp2b2	ATPase, Ca++ transporting, plasma membrane 2, transcript variant X15							4.15531		1.49398
rna29658	1907	2360	2402	3668	3757	3612	rna29658	11.4957	0.374833	7.08553e-05	0.0323611	258	1	rna29658	XM_006503965.3	Lgi2	leucine-rich repeat LGI family, member 2, transcript variant X1							4.14963		1.48998
rna86812	480	672	411	164	409	338	rna86812	8.6546	-1.11125	7.30182e-05	0.0330993	259	1	rna86812	NM_181277.3	Col14a1	collagen, type XIV, alpha 1							4.13657		1.48018
rna86810	480	672	411	164	409	338	rna86810	8.6546	-1.11125	7.30334e-05	0.0330993	260	1	rna86810	XM_006520384.3	Col14a1	collagen, type XIV, alpha 1, transcript variant X1							4.13648		1.48018
rna56451	912	1363	650	522	772	786	rna56451	9.69492	-0.831581	7.56152e-05	0.0341381	261	1	rna56451	NM_010729.3	Loxl1	lysyl oxidase-like 1							4.12139		1.46676
rna29657	1935	2394	2435	3723	3834	3645	rna29657	11.5167	0.376093	7.77529e-05	0.0348789	262	1	rna29657	NM_001310604.1	Lgi2	leucine-rich repeat LGI family, member 2, transcript variant 2							4.10928		1.45744
rna109930	131	144	139	196	722	499	rna109930	8.02584	1.43808	7.7848e-05	0.0348789	263	1	rna109930	NM_019439.3	Gabbr1								4.10875		1.45744
rna97698	57	39	65	30	27	25	rna97698	5.28824	-1.35794	7.83745e-05	0.0349817	264	1	rna97698	XR_876934.1	Gm41611	predicted gene, 41611							4.10583		1.45616
rna106215	505	608	595	982	1191	945	rna106215	9.60537	0.520304	7.93435e-05	0.0352278	265	1	rna106215	XM_006528086.2	Atp2b3	ATPase, Ca++ transporting, plasma membrane 3, transcript variant X9							4.10049		1.45311
rna29656	1935	2395	2436	3722	3835	3645	rna29656	11.5169	0.375706	7.95238e-05	0.0352278	266	1	rna29656	NM_144945.3	Lgi2	leucine-rich repeat LGI family, member 2, transcript variant 1							4.0995		1.45311
rna55450	847	1055	839	954	798	871	rna55450	9.81598	-0.422171	8.07372e-05	0.0352453	267	1	rna55450	NM_001190314.1	Mfrp	membrane frizzled-related protein, transcript variant 2							4.09293		1.4529
rna55449	847	1055	839	954	798	871	rna55449	9.81598	-0.422171	8.07495e-05	0.0352453	268	1	rna55449	NM_147126.3	Mfrp	membrane frizzled-related protein, transcript variant 1							4.09286		1.4529
rna55445	847	1055	839	954	798	871	rna55445	9.81598	-0.422171	8.07531e-05	0.0352453	269	1	rna55445	NM_001190313.1	C1qtnf5	C1q and tumor necrosis factor related protein 5, transcript variant 4							4.09284		1.4529
rna55444	847	1055	839	954	798	871	rna55444	9.81598	-0.422171	8.07596e-05	0.0352453	270	1	rna55444	NM_145613.4	C1qtnf5	C1q and tumor necrosis factor related protein 5, transcript variant 1							4.09281		1.4529
rna48159	756	709	767	365	698	287	rna48159	9.21222	-1.06927	8.13463e-05	0.0353703	271	1	rna48159	NR_030416.1	Mir675	microRNA 675							4.08966		1.45136
rna62527	840	1258	1107	1150	923	983	rna62527	10.0326	-0.414912	8.17753e-05	0.0354262	272	1	rna62527	XM_006513494.1	Sbno2	strawberry notch homolog 2 (Drosophila), transcript variant X3							4.08738		1.45068
rna62535	840	1258	1107	1150	924	983	rna62535	10.0328	-0.414406	8.3008e-05	0.0358284	273	1	rna62535	NM_183426.1	Sbno2	strawberry notch homolog 2 (Drosophila)							4.08088		1.44577
rna100096	1005	1457	517	344	657	677	rna100096	9.55611	-1.16852	8.38645e-05	0.036066	274	1	rna100096	NM_001286182.1	Lox	lysyl oxidase, transcript variant 3							4.07642		1.4429
rna100097	1017	1467	522	347	667	681	rna100097	9.57022	-1.16708	8.55282e-05	0.0363818	275	1	rna100097	NM_010728.3	Lox	lysyl oxidase, transcript variant 1							4.06789		1.43912
rna48095	1442	1841	1342	1055	1535	1331	rna48095	10.4889	-0.583725	8.58119e-05	0.0363818	276	1	rna48095	NM_001271508.1	Lsp1	lymphocyte specific 1, transcript variant 3							4.06645		1.43912
rna48094	1442	1841	1342	1055	1535	1331	rna48094	10.4889	-0.583725	8.58148e-05	0.0363818	277	1	rna48094	NM_019391.3	Lsp1	lymphocyte specific 1, transcript variant 2							4.06644		1.43912
rna62534	840	1258	1107	1151	925	983	rna62534	10.0333	-0.413442	8.60827e-05	0.0363818	278	1	rna62534	XM_006513495.2	Sbno2	strawberry notch homolog 2 (Drosophila), transcript variant X4							4.06508		1.43912
rna62528	840	1258	1107	1151	925	983	rna62528	10.0333	-0.413442	8.61425e-05	0.0363818	279	1	rna62528	XM_006513492.1	Sbno2	strawberry notch homolog 2 (Drosophila), transcript variant X1							4.06478		1.43912
rna62536	840	1261	1109	1153	924	986	rna62536	10.0353	-0.413769	8.69294e-05	0.0364561	280	1	rna62536	XM_006513496.2	Sbno2	strawberry notch homolog 2 (Drosophila), transcript variant X5							4.06083		1.43823
rna62529	840	1261	1109	1153	924	986	rna62529	10.0353	-0.413769	8.69373e-05	0.0364561	281	1	rna62529	XM_006513493.1	Sbno2	strawberry notch homolog 2 (Drosophila), transcript variant X2							4.06079		1.43823
rna36697	68	115	19	24	22	18	rna36697	5.25054	-1.99305	8.75869e-05	0.0365983	282	1	rna36697	XM_006506416.3	Ggcx	gamma-glutamyl carboxylase, transcript variant X2							4.05756		1.43654
rna100098	1006	1461	517	345	660	679	rna100098	9.55986	-1.16561	8.90314e-05	0.0370704	283	1	rna100098	NM_001286181.1	Lox	lysyl oxidase, transcript variant 2							4.05046		1.43097
rna77826	491	738	654	1029	1028	1136	rna77826	9.68166	0.418316	9.50726e-05	0.039406	284	1	rna77826	XM_017315392.1	Gpld1	glycosylphosphatidylinositol specific phospholipase D1, transcript variant X4							4.02194		1.40444
rna72068	3144	3865	3865	5995	5492	6022	rna72068	12.1795	0.330722	9.53097e-05	0.039406	285	1	rna72068	XM_006533104.1	Rnf157	ring finger protein 157, transcript variant X2							4.02086		1.40444
rna72069	3148	3866	3871	5997	5499	6033	rna72069	12.1811	0.33086	9.59504e-05	0.03944	286	1	rna72069	XM_006533103.2	Rnf157	ring finger protein 157, transcript variant X1							4.01795		1.40406
rna72067	3142	3859	3867	5991	5491	6022	rna72067	12.179	0.331069	9.60611e-05	0.03944	287	1	rna72067	NM_027258.1	Rnf157	ring finger protein 157							4.01745		1.40406
rna48161	697	658	721	339	655	274	rna48161	9.11439	-1.05462	9.85069e-05	0.0403037	288	1	rna48161	GeneID:735280	Mir675	mmu-miR-675-5p							4.00653		1.39466
rna10707	175	7	2	3	4	2	rna10707	3.87999	-4.88272	9.94399e-05	0.0405446	289	1	rna10707	NM_172420.4	Ppp1r1c	protein phosphatase 1, regulatory (inhibitor) subunit 1C, transcript variant 1							4.00244		1.39207
rna10709	170	7	2	3	4	2	rna10709	3.85991	-4.84256	0.000104454	0.0422254	290	1	rna10709	NR_110980.1	Ppp1r1c	protein phosphatase 1, regulatory (inhibitor) subunit 1C, transcript variant 5							3.98108		1.37443
rna10708	170	7	2	3	4	2	rna10708	3.85991	-4.84256	0.00010447	0.0422254	291	1	rna10708	NM_001290744.1	Ppp1r1c	protein phosphatase 1, regulatory (inhibitor) subunit 1C, transcript variant 3							3.98101		1.37443
rna66502	16	25	32	9	10	11	rna66502	3.96912	-1.62128	0.000104637	0.0422254	292	1	rna66502	NM_001114679.1	9930111J21Rik1	RIKEN cDNA 9930111J21 gene 1							3.98031		1.37443
rna71637	484	420	534	393	412	310	rna71637	8.74795	-0.73493	0.000105647	0.0424873	293	1	rna71637	NM_008425.4	Kcnj2	potassium inwardly-rectifying channel, subfamily J, member 2							3.97614		1.37174
rna16805	1	3	1	14	10	14	rna16805	2.18081	2.61762	0.000108716	0.0435729	294	1	rna16805	XR_001783694.1	Abhd18	abhydrolase domain containing 18, transcript variant X6							3.96371		1.36078
rna55446	843	1051	831	951	797	870	rna55446	9.81039	-0.416433	0.000109104	0.0435803	295	1	rna55446	NM_001040631.2	C1qtnf5	C1q and tumor necrosis factor related protein 5, transcript variant 3							3.96216		1.36071
rna46633	580	843	775	1238	1091	1865	rna46633	9.98603	0.576954	0.000111283	0.0441632	296	1	rna46633	NM_001164096.1	Polr3e	polymerase (RNA) III (DNA directed) polypeptide E, transcript variant 2							3.95357		1.35494
rna46632	580	843	775	1238	1091	1865	rna46632	9.98603	0.576954	0.000111313	0.0441632	297	1	rna46632	NM_025298.3	Polr3e	polymerase (RNA) III (DNA directed) polypeptide E, transcript variant 1							3.95345		1.35494
rna55448	843	1051	832	953	798	870	rna55448	9.81148	-0.415292	0.000112935	0.0445117	298	1	rna55448	NM_001190319.1	C1qtnf5	C1q and tumor necrosis factor related protein 5, transcript variant 5							3.94717		1.35153
rna55447	843	1051	832	953	798	870	rna55447	9.81148	-0.415292	0.000112947	0.0445117	299	1	rna55447	NM_001040632.2	C1qtnf5	C1q and tumor necrosis factor related protein 5, transcript variant 2							3.94713		1.35153
rna68489	155	250	181	230	951	821	rna68489	8.5114	1.45334	0.000114103	0.0445444	300	1	rna68489	NM_001037713.4	Xaf1	XIAP associated factor 1, transcript variant 1							3.9427		1.35121
rna38570	843	1072	1105	1666	1922	1641	rna38570	10.3864	0.445795	0.000115409	0.0445444	301	1	rna38570	XM_006506111.3	Iqsec3	IQ motif and Sec7 domain 3, transcript variant X1							3.93776		1.35121
rna106168	41	21	39	2	14	15	rna106168	4.26619	-2.09044	0.00011581	0.0445444	302	1	rna106168	XM_006528201.2	Xlr3b	X-linked lymphocyte-regulated 3B, transcript variant X1							3.93625		1.35121
rna106167	41	21	39	2	14	15	rna106167	4.26619	-2.09044	0.000115838	0.0445444	303	1	rna106167	NM_001081643.1	Xlr3b	X-linked lymphocyte-regulated 3B							3.93615		1.35121
rna106165	41	21	39	2	14	15	rna106165	4.26619	-2.09044	0.000115866	0.0445444	304	1	rna106165	XM_006528202.3	Xlr3b	X-linked lymphocyte-regulated 3B, transcript variant X2							3.93604		1.35121
rna57533	2633	3457	1968	1374	1963	2647	rna57533	11.1891	-0.784434	0.000116108	0.0445444	305	1	rna57533	NM_001290308.1	Col12a1	collagen, type XII, alpha 1							3.93514		1.35121
rna95731	2	42	26	1	6	2	rna95731	3.05189	-3.16556	0.000116707	0.0445444	306	1	rna95731	XM_006523730.2	Psmb9	proteasome (prosome, macropain) subunit, beta type 9 (large multifunctional peptidase 2), transcript variant X1							3.9329		1.35121
rna95732	2	42	26	1	6	2	rna95732	3.05189	-3.16556	0.00011672	0.0445444	307	1	rna95732	NM_013585.2	Psmb9	proteasome (prosome, macropain) subunit, beta type 9 (large multifunctional peptidase 2)							3.93286		1.35121
rna5134	63	424	9	23	25	8	rna5134	5.7633	-3.37216	0.000116797	0.0445444	308	1	rna5134	XM_006496905.1	Tnn	tenascin N, transcript variant X3							3.93257		1.35121
rna5135	62	427	9	24	24	8	rna5135	5.76445	-3.3794	0.000117038	0.0445444	309	1	rna5135	XM_006496904.1	Tnn	tenascin N, transcript variant X1							3.93167		1.35121
rna68490	142	236	167	209	926	804	rna68490	8.43524	1.51401	0.000117188	0.0445444	310	1	rna68490	NM_001291153.1	Xaf1	XIAP associated factor 1, transcript variant 2							3.93112		1.35121
rna1942	7	703	4	13	4	11	rna1942	5.47797	-4.89257	0.000120793	0.0457669	311	1	rna1942	XM_006495763.1	Myl1	myosin, light polypeptide 1, transcript variant X1							3.91796		1.33945
rna5136	62	424	9	23	25	8	rna5136	5.76149	-3.36853	0.000121965	0.0460629	312	1	rna5136	XM_006496906.1	Tnn	tenascin N, transcript variant X2							3.91376		1.33665
rna38051	4618	5314	5448	8376	8048	8523	rna38051	12.6877	0.338541	0.000126497	0.047622	313	1	rna38051	XM_011241161.1	Atp2b2	ATPase, Ca++ transporting, plasma membrane 2, transcript variant X1							3.89792		1.32219
rna62537	830	1251	1103	1154	920	970	rna62537	10.0248	-0.410637	0.000129229	0.0483457	314	1	rna62537	XM_017313893.1	Sbno2	strawberry notch homolog 2 (Drosophila), transcript variant X9							3.88864		1.31564
rna62530	830	1251	1103	1154	920	970	rna62530	10.0248	-0.410637	0.00012924	0.0483457	315	1	rna62530	XM_017313892.1	Sbno2	strawberry notch homolog 2 (Drosophila), transcript variant X8							3.8886		1.31564
rna5137	63	427	9	24	25	8	rna5137	5.77973	-3.35605	0.000130439	0.0486396	316	1	rna5137	NM_177839.3	Tnn	tenascin N							3.88459		1.31301
rna38052	4642	5327	5456	8393	8071	8541	rna38052	12.6916	0.337512	0.000135185	0.0501064	317	0	rna38052	XM_011241168.2	Atp2b2	ATPase, Ca++ transporting, plasma membrane 2, transcript variant X8							3.86907		1.30011
rna38053	4642	5327	5456	8393	8071	8541	rna38053	12.6916	0.337512	0.000135223	0.0501064	318	0	rna38053	XR_868849.2	Atp2b2	ATPase, Ca++ transporting, plasma membrane 2, transcript variant X9							3.86895		1.30011
rna110295	5	12	7	5	153	142	rna110295	4.82733	3.35292	0.000139558	0.0513942	319	0	rna110295	NM_009318.2	Tapbp	TAP binding protein, transcript variant 2							3.85525		1.28909
rna110294	5	12	7	5	153	142	rna110294	4.82733	3.35292	0.000139571	0.0513942	320	0	rna110294	NM_001025313.1	Tapbp	TAP binding protein, transcript variant 1							3.85521		1.28909
rna1943	7	703	3	13	4	10	rna1943	5.45113	-4.9418	0.00014009	0.0514247	321	0	rna1943	NM_021285.3	Myl1	myosin, light polypeptide 1, transcript variant 1f							3.85359		1.28883
rna16804	1	4	2	17	11	15	rna16804	2.5069	2.32049	0.000157843	0.0577619	322	0	rna16804	XM_017319591.1	Abhd18	abhydrolase domain containing 18, transcript variant X1							3.80177		1.23836
rna38568	2796	3502	3518	5111	5108	5608	rna38568	12.0328	0.335082	0.000159227	0.0580878	323	0	rna38568	NR_110358.1	Iqsec3	IQ motif and Sec7 domain 3, transcript variant 3							3.79798		1.23592
rna60432	1742	3964	3504	5516	5211	8205	rna60432	12.0954	0.7117	0.000160221	0.0582701	324	0	rna60432	NM_001161848.2	Sgk1	serum/glucocorticoid regulated kinase 1, transcript variant 3							3.79528		1.23455
rna60431	1740	3966	3504	5516	5213	8206	rna60431	12.0954	0.712022	0.000162156	0.0585469	325	0	rna60431	NM_001161847.2	Sgk1	serum/glucocorticoid regulated kinase 1, transcript variant 2							3.79007		1.2325
rna112077	46	85	73	348	81	337	rna112077	7.02682	1.5457	0.000162267	0.0585469	326	0	rna112077	NM_009780.2	C4b								3.78977		1.2325
rna60435	1745	3969	3512	5525	5216	8216	rna60435	12.0976	0.711058	0.000162473	0.0585469	327	0	rna60435	NM_011361.3	Sgk1	serum/glucocorticoid regulated kinase 1, transcript variant 6							3.78922		1.2325
rna41466	20820	27398	27030	39075	39821	41571	rna41466	14.9652	0.329009	0.000164495	0.0590514	328	0	rna41466	XM_011250518.2	Atp1a3	ATPase, Na+/K+ transporting, alpha 3 polypeptide, transcript variant X1							3.78385		1.22877
rna41467	20819	27397	27030	39071	39820	41566	rna41467	14.9651	0.328931	0.000165301	0.0590514	329	0	rna41467	XM_011250519.2	Atp1a3	ATPase, Na+/K+ transporting, alpha 3 polypeptide, transcript variant X2							3.78172		1.22877
rna64522	541	32	31	39	26	25	rna64522	6.38032	-3.28422	0.000166305	0.0590514	330	0	rna64522	XM_006513102.2	Avil	advillin, transcript variant X6							3.77909		1.22877
rna46631	477	729	671	1055	935	1524	rna46631	9.74349	0.553545	0.000166353	0.0590514	331	0	rna46631	XR_001785562.1	Polr3e	polymerase (RNA) III (DNA directed) polypeptide E, transcript variant X6							3.77897		1.22877
rna60434	1744	3973	3514	5531	5214	8211	rna60434	12.0979	0.710271	0.000166398	0.0590514	332	0	rna60434	NM_001161850.2	Sgk1	serum/glucocorticoid regulated kinase 1, transcript variant 5							3.77885		1.22877
rna34579	18574	33752	12850	8327	16963	14252	rna34579	14.0555	-1.03877	0.00016688	0.0590514	333	0	rna34579	NM_007743.3	Col1a2	collagen, type I, alpha 2							3.7776		1.22877
rna99540	19	10	9	1	4	4	rna99540	2.67629	-2.48029	0.000167595	0.0591268	334	0	rna99540	NR_002905.3	Snora74a	small nucleolar RNA, H/ACA box 74A							3.77574		1.22822
rna83845	1	54	0	0	0	0	rna83845	-2.68194	-6.03191	0.00016957	0.059645	335	0	rna83845	NM_010373.3	Gzme	granzyme E							3.77065		1.22443
rna60430	1749	3983	3529	5537	5235	8229	rna60430	12.102	0.709051	0.000171476	0.0596579	336	0	rna60430	NM_001161845.2	Sgk1	serum/glucocorticoid regulated kinase 1, transcript variant 1							3.7658		1.22433
rna48091	1302	1705	1253	1018	1429	1301	rna48091	10.3954	-0.529927	0.000171621	0.0596579	337	0	rna48091	NM_001136071.2	Lsp1	lymphocyte specific 1, transcript variant 1							3.76543		1.22433
rna48092	1302	1705	1253	1018	1429	1301	rna48092	10.3954	-0.529927	0.000171628	0.0596579	338	0	rna48092	NM_001271510.1	Lsp1	lymphocyte specific 1, transcript variant 5							3.76541		1.22433
rna48093	1302	1705	1253	1018	1429	1301	rna48093	10.3954	-0.529927	0.000171632	0.0596579	339	0	rna48093	NM_001271509.1	Lsp1	lymphocyte specific 1, transcript variant 4							3.7654		1.22433
rna48096	1305	1707	1253	1019	1430	1303	rna48096	10.397	-0.530187	0.000172482	0.0597683	340	0	rna48096	NM_001271523.1	Lsp1	lymphocyte specific 1, transcript variant 6							3.76326		1.22353
rna64520	538	32	32	40	26	25	rna64520	6.38546	-3.26344	0.000172964	0.0597683	341	0	rna64520	NM_009635.3	Avil	advillin							3.76205		1.22353
rna60433	1742	3980	3513	5524	5214	8209	rna60433	12.0978	0.709132	0.000175889	0.0605142	342	0	rna60433	NM_001161849.2	Sgk1	serum/glucocorticoid regulated kinase 1, transcript variant 4							3.75476		1.21814
rna64518	541	32	34	42	27	25	rna64518	6.41474	-3.22779	0.000178842	0.0605142	343	0	rna64518	XM_006513100.3	Avil	advillin, transcript variant X4							3.74753		1.21814
rna64517	541	32	34	42	27	25	rna64517	6.41474	-3.22779	0.000178851	0.0605142	344	0	rna64517	XM_006513098.3	Avil	advillin, transcript variant X2							3.74751		1.21814
rna64516	541	32	34	42	27	25	rna64516	6.41474	-3.22779	0.000178912	0.0605142	345	0	rna64516	XM_006513097.3	Avil	advillin, transcript variant X1							3.74736		1.21814
rna46629	479	730	673	1056	935	1525	rna46629	9.74589	0.550343	0.000179234	0.0605142	346	0	rna46629	XM_017322284.1	Polr3e	polymerase (RNA) III (DNA directed) polypeptide E, transcript variant X2							3.74658		1.21814
rna46628	479	730	673	1056	935	1525	rna46628	9.74589	0.550343	0.000179245	0.0605142	347	0	rna46628	XM_006507885.3	Polr3e	polymerase (RNA) III (DNA directed) polypeptide E, transcript variant X1							3.74655		1.21814
rna46627	479	730	673	1056	935	1525	rna46627	9.74589	0.550343	0.000179256	0.0605142	348	0	rna46627	XM_006507889.3	Polr3e	polymerase (RNA) III (DNA directed) polypeptide E, transcript variant X4							3.74653		1.21814
rna48099	1296	1700	1248	1014	1425	1297	rna48099	10.3903	-0.528995	0.000180138	0.0605142	349	0	rna48099	XM_006508496.2	Lsp1	lymphocyte specific 1, transcript variant X3							3.74439		1.21814
rna48097	1296	1700	1248	1014	1425	1297	rna48097	10.3903	-0.528995	0.000180256	0.0605142	350	0	rna48097	XM_006508494.2	Lsp1	lymphocyte specific 1, transcript variant X1							3.74411		1.21814
rna48098	1296	1700	1248	1014	1425	1297	rna48098	10.3903	-0.528995	0.000180258	0.0605142	351	0	rna48098	XM_006508495.2	Lsp1	lymphocyte specific 1, transcript variant X2							3.74411		1.21814
rna15713	487	745	484	560	478	422	rna15713	9.051	-0.57522	0.000181248	0.0605159	352	0	rna15713	NM_028518.1	Col20a1	collagen, type XX, alpha 1							3.74173		1.21813
rna21987	7	5	16	2	1	2	rna21987	1.99049	-2.87235	0.00018129	0.0605159	353	0	rna21987	XM_017320558.1	LOC101056144	protein FAM205A-like							3.74163		1.21813
rna81909	5	74	5	4	0	3	rna81909	2.93815	-3.85491	0.000190716	0.0633352	354	0	rna81909	NM_021508.3	Myoz1	myozenin 1							3.71961		1.19835
rna64523	537	32	30	39	27	25	rna64523	6.38292	-3.25527	0.000191008	0.0633352	355	0	rna64523	XM_006513101.2	Avil	advillin, transcript variant X5							3.71895		1.19835
rna64519	538	32	33	42	27	25	rna64519	6.41005	-3.21842	0.000191348	0.0633352	356	0	rna64519	XM_006513099.3	Avil	advillin, transcript variant X3							3.71818		1.19835
rna6602	42	27	29	18	16	6	rna6602	4.42496	-1.67937	0.00019563	0.0645549	357	0	rna6602	XR_001779634.1	LOC108167755	uncharacterized LOC108167755							3.70856		1.19007
rna62147	2718	3613	2368	1388	2359	2832	rna62147	11.314	-0.751969	0.00019615	0.0645549	358	0	rna62147	NM_009933.4	Col6a1	collagen, type VI, alpha 1							3.70741		1.19007
rna103606	592	701	749	1106	1190	1176	rna103606	9.80896	0.411628	0.000198283	0.0645549	359	0	rna103606	XM_006527480.3	Cnnm1	cyclin M1, transcript variant X1							3.70271		1.19007
rna90865	80	93	11	4	15	21	rna90865	4.86135	-2.56757	0.000198465	0.0645549	360	0	rna90865	NM_010922.2	Mrpl40	mitochondrial ribosomal protein L40							3.70232		1.19007
rna103607	591	701	749	1105	1189	1176	rna103607	9.80813	0.411597	0.000198548	0.0645549	361	0	rna103607	XM_006527481.3	Cnnm1	cyclin M1, transcript variant X2							3.70213		1.19007
rna12234	1278	1742	1556	2521	2277	2487	rna12234	10.9197	0.320016	0.000198762	0.0645549	362	0	rna12234	XM_017317147.1	Tyro3	TYRO3 protein tyrosine kinase 3, transcript variant X1							3.70167		1.19007
rna12233	1280	1742	1556	2521	2277	2489	rna12233	10.9202	0.319667	0.000199824	0.0645549	363	0	rna12233	NM_001290800.1	Tyro3	TYRO3 protein tyrosine kinase 3, transcript variant 2							3.69935		1.19007
rna12235	1285	1762	1567	2550	2307	2490	rna12235	10.9317	0.320896	0.000200824	0.0645549	364	0	rna12235	NM_019392.2	Tyro3	TYRO3 protein tyrosine kinase 3, transcript variant 1							3.69718		1.19007
rna1944	7	700	2	13	4	10	rna1944	5.44698	-4.9335	0.000200947	0.0645549	365	0	rna1944	NM_001113387.1	Myl1	myosin, light polypeptide 1, transcript variant 3f							3.69692		1.19007
rna12236	1278	1742	1558	2521	2278	2488	rna12236	10.9202	0.319796	0.000201113	0.0645549	366	0	rna12236	XM_006499160.1	Tyro3	TYRO3 protein tyrosine kinase 3, transcript variant X2							3.69656		1.19007
rna7679	781	952	1031	1560	1734	1475	rna7679	10.257	0.437989	0.000201831	0.0645549	367	0	rna7679	NM_008078.2	Gad2	glutamic acid decarboxylase 2							3.69501		1.19007
rna103608	587	699	748	1100	1187	1173	rna103608	9.80347	0.412712	0.000201963	0.0645549	368	0	rna103608	XM_006527482.3	Cnnm1	cyclin M1, transcript variant X3							3.69473		1.19007
rna12297	246	261	262	514	433	527	rna12297	8.48688	0.569542	0.000202155	0.0645549	369	0	rna12297	NM_172672.2	Ganc	glucosidase, alpha%3B neutral C							3.69431		1.19007
rna11487	780	929	988	1471	1486	1511	rna11487	10.1907	0.373028	0.000203455	0.0646373	370	0	rna11487	NM_030725.4	Syt13	synaptotagmin XIII							3.69153		1.18952
rna46634	473	722	669	1048	921	1512	rna46634	9.73159	0.549693	0.00020351	0.0646373	371	0	rna46634	XM_006507887.3	Polr3e	polymerase (RNA) III (DNA directed) polypeptide E, transcript variant X3							3.69141		1.18952
rna36695	69	117	20	26	27	18	rna36695	5.34215	-1.86593	0.000205319	0.0650366	372	0	rna36695	NM_019802.5	Ggcx	gamma-glutamyl carboxylase							3.68757		1.18684
id420074	60	0	0	0	0	0	id420074	-2.68194	-6.52295	0.000209225	0.066096	373	0	id420074	GeneID:381782	Igkv4-50								3.67939		1.17982
rna38567	2667	3349	3365	4857	4862	5338	rna38567	11.9641	0.328708	0.000216837	0.0683176	374	0	rna38567	NM_001289685.1	Iqsec3	IQ motif and Sec7 domain 3, transcript variant 2							3.66387		1.16547
rna27880	11	29	13	3	8	6	rna27880	3.32276	-1.92885	0.000220239	0.0692043	375	0	rna27880	XM_017318898.1	LOC101055676	protein FAM205A-like							3.65711		1.15987
rna43679	2094	2480	2894	4329	4514	3953	rna43679	11.6857	0.425346	0.000221007	0.0692609	376	0	rna43679	XM_006540548.2	Slc6a5	solute carrier family 6 (neurotransmitter transporter, glycine), member 5, transcript variant X4							3.65559		1.15951
rna36694	68	117	20	26	27	16	rna36694	5.31833	-1.89717	0.000222206	0.069452	377	0	rna36694	XR_001785157.1	Ggcx	gamma-glutamyl carboxylase, transcript variant X3							3.65324		1.15832
rna38569	2678	3362	3378	4874	4884	5352	rna38569	11.9695	0.328132	0.000223202	0.0695788	378	0	rna38569	NM_001033354.3	Iqsec3	IQ motif and Sec7 domain 3, transcript variant 1							3.6513		1.15752
rna30483	56	39	30	13	21	25	rna30483	4.87622	-1.47892	0.000232499	0.0722857	379	0	rna30483	NM_152839.3	Jchain	immunoglobulin joining chain							3.63358		1.14095
rna106209	1342	1588	1572	2412	2500	2425	rna106209	10.9193	0.349514	0.000235628	0.0730656	380	0	rna106209	XM_011247610.1	Atp2b3	ATPase, Ca++ transporting, plasma membrane 3, transcript variant X3							3.62777		1.13629
rna106218	1337	1580	1569	2402	2495	2418	rna106218	10.9146	0.350308	0.000238598	0.073591	381	0	rna106218	XM_011247609.2	Atp2b3	ATPase, Ca++ transporting, plasma membrane 3, transcript variant X2							3.62233		1.13318
rna106210	1341	1586	1572	2410	2500	2423	rna106210	10.9184	0.349694	0.000238676	0.073591	382	0	rna106210	XM_006528081.2	Atp2b3	ATPase, Ca++ transporting, plasma membrane 3, transcript variant X1							3.62219		1.13318
rna106213	1341	1585	1572	2410	2500	2422	rna106213	10.9182	0.34979	0.000239946	0.073591	383	0	rna106213	XM_006528084.3	Atp2b3	ATPase, Ca++ transporting, plasma membrane 3, transcript variant X7							3.61989		1.13318
rna106216	1340	1585	1571	2408	2495	2422	rna106216	10.9171	0.349043	0.000240434	0.073591	384	0	rna106216	NM_177236.4	Atp2b3	ATPase, Ca++ transporting, plasma membrane 3, transcript variant 1							3.619		1.13318
rna12304	2261	3189	3184	4809	4507	4626	rna12304	11.8453	0.344935	0.000240445	0.073591	385	0	rna12304	XM_006499044.3	Zfp106	zinc finger protein 106, transcript variant X2							3.61898		1.13318
rna43674	2162	2560	2970	4430	4682	4057	rna43674	11.728	0.424489	0.000241162	0.0736195	386	0	rna43674	XM_006540549.3	Slc6a5	solute carrier family 6 (neurotransmitter transporter, glycine), member 5, transcript variant X5							3.61769		1.13301
rna43677	2159	2564	2972	4430	4682	4057	rna43677	11.7282	0.424102	0.000243359	0.0740583	387	0	rna43677	XM_006540545.3	Slc6a5	solute carrier family 6 (neurotransmitter transporter, glycine), member 5, transcript variant X1							3.61375		1.13043
rna106219	1337	1580	1569	2401	2495	2417	rna106219	10.9144	0.349927	0.000243857	0.0740583	388	0	rna106219	XM_011247611.2	Atp2b3	ATPase, Ca++ transporting, plasma membrane 3, transcript variant X4							3.61287		1.13043
rna110735	30	38	35	228	163	45	rna110735	6.15962	1.7376	0.000245507	0.0742303	389	0	rna110735	NM_133889.2	Bsdc1								3.60994		1.12942
rna43676	2159	2561	2968	4425	4677	4052	rna43676	11.7267	0.4237	0.000245683	0.0742303	390	0	rna43676	XM_006540547.1	Slc6a5	solute carrier family 6 (neurotransmitter transporter, glycine), member 5, transcript variant X3							3.60962		1.12942
rna43673	2155	2559	2968	4423	4675	4049	rna43673	11.7258	0.424138	0.000246673	0.0743387	391	0	rna43673	XM_006540546.3	Slc6a5	solute carrier family 6 (neurotransmitter transporter, glycine), member 5, transcript variant X2							3.60788		1.12879
rna106211	1338	1585	1571	2401	2497	2421	rna106211	10.9162	0.348676	0.000251699	0.0754211	392	0	rna106211	XM_011247612.1	Atp2b3	ATPase, Ca++ transporting, plasma membrane 3, transcript variant X5							3.59912		1.12251
rna21984	33	43	34	16	9	29	rna21984	4.68294	-1.40397	0.00025178	0.0754211	393	0	rna21984	XR_001784302.1	Gm21075	predicted gene, 21075							3.59898		1.12251
rna5519	1938	2619	2514	1986	1928	2788	rna5519	11.1713	-0.432577	0.000252802	0.0754211	394	0	rna5519	NM_009063.4	Rgs5	regulator of G-protein signaling 5, transcript variant 1							3.59722		1.12251
rna106214	1338	1584	1571	2401	2497	2420	rna106214	10.916	0.348772	0.000252962	0.0754211	395	0	rna106214	XM_011247614.2	Atp2b3	ATPase, Ca++ transporting, plasma membrane 3, transcript variant X8							3.59694		1.12251
rna106212	1338	1584	1570	2400	2494	2420	rna106212	10.9154	0.348265	0.000253465	0.0754211	396	0	rna106212	XM_011247613.1	Atp2b3	ATPase, Ca++ transporting, plasma membrane 3, transcript variant X6							3.59608		1.12251
rna12303	2652	3769	3812	5668	5494	5476	rna12303	12.0956	0.356391	0.000257689	0.0764849	397	0	rna12303	XM_006499042.3	Zfp106	zinc finger protein 106, transcript variant X1							3.5889		1.11642
rna112439	2	12	5	1	0	0	rna112439	0.488693	-4.5607	0.000263131	0.077904	398	0	rna112439	GeneID:17747	TrnY	tRNA-Tyr							3.57983		1.10844
rna48157	5463	5345	5274	2507	5031	4664	rna48157	12.2157	-0.756925	0.000269736	0.0794641	399	0	rna48157	NR_130974.1	H19	H19, imprinted maternally expressed transcript, transcript variant 2							3.56906		1.09983
rna48158	5463	5345	5274	2507	5031	4664	rna48158	12.2157	-0.756925	0.000269749	0.0794641	400	0	rna48158	NR_130973.1	H19	H19, imprinted maternally expressed transcript, transcript variant 1							3.56904		1.09983
rna65254	495	615	618	935	870	1145	rna65254	9.5661	0.412703	0.000275417	0.0805706	401	0	rna65254	XR_001779913.1	Nipsnap1	nipsnap homolog 1 (C. elegans), transcript variant X3							3.56001		1.09382
rna109086	81	43	80	30	43	31	rna109086	5.64357	-1.35914	0.000275506	0.0805706	402	0	rna109086	NM_010329.3	Pdpn	podoplanin, transcript variant 1							3.55987		1.09382
rna109085	81	43	80	30	43	31	rna109085	5.64357	-1.35914	0.000275557	0.0805706	403	0	rna109085	NM_001290822.1	Pdpn	podoplanin, transcript variant 2							3.55979		1.09382
rna31028	1025	1248	1232	1852	1765	2048	rna31028	10.549	0.334941	0.000278952	0.081209	404	0	rna31028	XM_006535263.2	Cds1	CDP-diacylglycerol synthase 1, transcript variant X1							3.55447		1.0904
rna110332	255	437	26	70	69	52	rna110332	6.95502	-2.24205	0.000279778	0.081209	405	0	rna110332	NR_037970.1	Brd2	bromodomain containing 2, transcript variant 3							3.55319		1.0904
rna110331	255	437	26	70	69	52	rna110331	6.95502	-2.24205	0.000279808	0.081209	406	0	rna110331	NM_010238.3	Brd2	bromodomain containing 2, transcript variant 1							3.55314		1.0904
gene45876	29	65	57	134	94	169	gene45876	6.33998	1.06066	0.000283647	0.0821209	407	0	gene45876	GeneID:107988026	LOC107988026								3.54722		1.08555
rna31029	1025	1248	1232	1851	1765	2046	rna31029	10.5486	0.334202	0.000286713	0.0828052	408	0	rna31029	XM_006535264.1	Cds1	CDP-diacylglycerol synthase 1, transcript variant X2							3.54255		1.08194
rna47024	21	1285	14	46	21	35	rna47024	6.86021	-3.90783	0.000291222	0.0838384	409	0	rna47024	XM_006507421.2	Mylpf	myosin light chain, phosphorylatable, fast skeletal muscle, transcript variant X1							3.53578		1.07656
rna47025	21	1284	14	46	21	35	rna47025	6.85967	-3.90674	0.000291713	0.0838384	410	0	rna47025	XM_006507422.2	Mylpf	myosin light chain, phosphorylatable, fast skeletal muscle, transcript variant X2							3.53504		1.07656
rna68329	317	522	434	2630	421	1342	rna68329	9.61097	1.41725	0.000295774	0.0847985	411	0	rna68329	NM_011072.4	Pfn1	profilin 1							3.52904		1.07161
rna98216	16	24	23	11	9	9	rna98216	3.83886	-1.46376	0.000297907	0.0852029	412	0	rna98216	XM_006523467.3	Haao	3-hydroxyanthranilate 3,4-dioxygenase, transcript variant X5							3.52592		1.06955
rna65255	500	618	624	941	876	1147	rna65255	9.57553	0.407703	0.000300791	0.0858195	413	0	rna65255	NM_008698.2	Nipsnap1	nipsnap homolog 1 (C. elegans)							3.52173		1.06641
rna15714	468	723	462	530	461	401	rna15714	8.98958	-0.588923	0.000304557	0.0866148	414	0	rna15714	XM_017319288.1	Col20a1	collagen, type XX, alpha 1, transcript variant X2							3.51633		1.06241
rna15026	107	109	100	60	78	79	rna15026	6.46987	-0.90608	0.000305049	0.0866148	415	0	rna15026	NM_011427.3	Snai1	snail family zinc finger 1							3.51563		1.06241
rna111948	0	1	1	36	6	3	rna111948	1.6153	4.20655	0.00030643	0.0867977	416	0	rna111948	NM_026571.2	Lhfpl5	lipoma HMGIC fusion partner-like 5							3.51367		1.06149
rna29201	124	45	56	20	40	33	rna29201	5.65333	-1.69787	0.000310104	0.0876279	417	0	rna29201	NM_153107.2	Cpz	carboxypeptidase Z							3.50849		1.05736
rna36696	69	116	19	26	27	18	rna36696	5.33548	-1.85259	0.000319441	0.0900502	418	0	rna36696	XM_006506414.3	Ggcx	gamma-glutamyl carboxylase, transcript variant X1							3.49561		1.04552
rna68567	0	0	3	21	2	38	rna68567	2.15131	3.9705	0.00032306	0.0905198	419	0	rna68567	XM_006534564.3	P2rx5	purinergic receptor P2X, ligand-gated ion channel, 5, transcript variant X2							3.49072		1.04326
rna110330	256	437	26	71	71	52	rna110330	6.96779	-2.2212	0.000323203	0.0905198	420	0	rna110330	NM_001204973.1	Brd2	bromodomain containing 2, transcript variant 2							3.49052		1.04326
rna8339	645	807	829	1214	1219	1316	rna8339	9.94129	0.363234	0.000324753	0.0905198	421	0	rna8339	NM_175427.4	Fam163b	family with sequence similarity 163, member B							3.48845		1.04326
rna37177	2177	2724	2823	4176	4204	4085	rna37177	11.6887	0.338898	0.000324864	0.0905198	422	0	rna37177	XM_006506192.1	Aak1	AP2 associated kinase 1, transcript variant X2							3.4883		1.04326
rna89611	532	559	601	966	1068	934	rna89611	9.5654	0.451534	0.000324948	0.0905198	423	0	rna89611	XM_017316519.1	Scn8a	sodium channel, voltage-gated, type VIII, alpha, transcript variant X11							3.48819		1.04326
rna37178	2171	2717	2819	4166	4197	4077	rna37178	11.6857	0.339218	0.000327748	0.0910846	424	0	rna37178	XM_017321597.1	Aak1	AP2 associated kinase 1, transcript variant X3							3.48446		1.04056
rna31027	1033	1262	1242	1862	1774	2062	rna31027	10.5596	0.330366	0.000329722	0.0914176	425	0	rna31027	NM_173370.3	Cds1	CDP-diacylglycerol synthase 1							3.48185		1.03897
rna65257	496	617	621	934	870	1146	rna65257	9.56855	0.407791	0.000334758	0.0925959	426	0	rna65257	XM_006514577.3	Nipsnap1	nipsnap homolog 1 (C. elegans), transcript variant X2							3.47527		1.03341
rna72157	494	580	564	899	828	1025	rna72157	9.47989	0.386679	0.000337142	0.0926104	427	0	rna72157	XR_001780011.1	Mgat5b	mannoside acetylglucosaminyltransferase 5, isoenzyme B, transcript variant X2							3.47219		1.03334
rna72158	494	580	564	899	828	1025	rna72158	9.47989	0.386679	0.000337159	0.0926104	428	0	rna72158	NM_172948.3	Mgat5b	mannoside acetylglucosaminyltransferase 5, isoenzyme B							3.47217		1.03334
rna72156	494	580	564	899	828	1025	rna72156	9.47989	0.386679	0.000337168	0.0926104	429	0	rna72156	XR_388471.3	Mgat5b	mannoside acetylglucosaminyltransferase 5, isoenzyme B, transcript variant X3							3.47215		1.03334
rna76290	0	91	0	1	0	0	rna76290	1.5778	-6.73892	0.000338623	0.0927938	430	0	rna76290	NR_035440.1	Mir1906-1	microRNA 1906-1							3.47028		1.03248
rna12506	4920	8479	6732	6081	6790	5829	rna12506	12.665	-0.435673	0.000344106	0.0940776	431	0	rna12506	NM_009735.3	B2m	beta-2 microglobulin							3.46331		1.02651
rna19672	1274	1588	1171	1407	1280	1173	rna19672	10.3756	-0.418302	0.000351753	0.0959456	432	0	rna19672	XM_006500971.1	Col11a1	collagen, type XI, alpha 1, transcript variant X3							3.45376		1.01798
rna112411	122	178	52	58	62	59	rna112411	6.39846	-1.32161	0.000359656	0.0972905	433	0	rna112411	NM_024223.2	Crip2	cysteine rich protein 2							3.44411		1.01193
rna3000	0	0	0	2	5	10	rna3000	-2.68194	3.89156	0.00036069	0.0972905	434	0	rna3000	XR_001779077.1	Gm34194	predicted gene, 34194, transcript variant X1							3.44287		1.01193
rna2999	0	0	0	2	5	10	rna2999	-2.68194	3.89156	0.00036072	0.0972905	435	0	rna2999	XR_001779081.1	Gm34194	predicted gene, 34194, transcript variant X5							3.44283		1.01193
rna2998	0	0	0	2	5	10	rna2998	-2.68194	3.89156	0.000360751	0.0972905	436	0	rna2998	XR_001779078.1	Gm34194	predicted gene, 34194, transcript variant X3							3.44279		1.01193
rna2995	0	0	0	2	5	10	rna2995	-2.68194	3.89156	0.000360812	0.0972905	437	0	rna2995	XR_001779082.1	Gm34194	predicted gene, 34194, transcript variant X6							3.44272		1.01193
rna12302	3085	4414	4399	6477	6133	6469	rna12302	12.3022	0.335389	0.000361937	0.097371	438	0	rna12302	NM_011743.2	Zfp106								3.44137		1.01157
rna12195	82	132	87	47	81	54	rna12195	6.29986	-1.04822	0.000364712	0.0976855	439	0	rna12195	XM_006499062.3	Spint1	serine protease inhibitor, Kunitz type 1, transcript variant X1							3.43805		1.01017
rna12194	82	132	87	47	81	54	rna12194	6.29986	-1.04822	0.000364764	0.0976855	440	0	rna12194	NM_016907.3	Spint1	serine protease inhibitor, Kunitz type 1							3.43799		1.01017
rna48436	78	0	0	0	1	0	rna48436	1.7221	-6.75203	0.0003678	0.0981351	441	0	rna48436	NM_203490.3	Mrgprd	MAS-related GPR, member D							3.43439		1.00818
rna37176	2198	2736	2846	4200	4217	4112	rna37176	11.6977	0.335465	0.000368109	0.0981351	442	0	rna37176	XM_006506191.1	Aak1	AP2 associated kinase 1, transcript variant X1							3.43402		1.00818
rna89956	1492	1876	1767	2637	2555	2986	rna89956	11.0885	0.315439	0.000370832	0.0984748	443	0	rna89956	NM_008800.2	Pde1b	phosphodiesterase 1B, Ca2+-calmodulin dependent, transcript variant 1							3.43082		1.00668
rna65175	207	176	189	177	93	126	rna65175	7.32859	-0.921931	0.000371054	0.0984748	444	0	rna65175	XR_001780153.1	LOC108167878	uncharacterized LOC108167878							3.43056		1.00668
rna12965	557	545	459	388	488	439	rna12965	8.92469	-0.613189	0.000372613	0.0986663	445	0	rna12965	NM_019696.2	Cpxm1	carboxypeptidase X 1 (M14 family)							3.42874		1.00583
rna72159	482	558	541	869	801	1007	rna72159	9.43475	0.396678	0.000382502	0.101052	446	0	rna72159	XM_006533417.3	Mgat5b	mannoside acetylglucosaminyltransferase 5, isoenzyme B, transcript variant X1							3.41737		0.995456
rna111248	17	24	12	25	313	61	rna111248	5.64223	2.62769	0.000383337	0.101052	447	0	rna111248	NM_008997.3	Rab11b								3.41642		0.995456
rna2477	475	629	561	700	1234	2378	rna2477	9.80999	1.01403	0.000390142	0.102616	448	0	rna2477	NM_001111279.1	Wdfy1	WD repeat and FYVE domain containing 1, transcript variant 1							3.40878		0.988784
rna19671	1284	1597	1176	1417	1293	1179	rna19671	10.3854	-0.416095	0.000407182	0.106859	449	0	rna19671	XM_006500969.1	Col11a1	collagen, type XI, alpha 1, transcript variant X1							3.39021		0.971188
rna71737	0	1	1	7	7	8	rna71737	1.11048	3.19691	0.000410054	0.107374	450	0	rna71737	XR_880303.1	Gm11690	predicted gene 11690							3.38716		0.9691
rna77382	1012	268	600	172	368	363	rna77382	8.82467	-1.48905	0.000411198	0.107435	451	0	rna77382	NM_016687.3	Sfrp4	secreted frizzled-related protein 4							3.38595		0.968855
rna19676	1279	1595	1172	1414	1289	1175	rna19676	10.3813	-0.416106	0.000413493	0.107796	452	0	rna19676	XM_017319445.1	Col11a1	collagen, type XI, alpha 1, transcript variant X4							3.38353		0.967399
rna19673	1282	1597	1175	1417	1293	1177	rna19673	10.3845	-0.415639	0.000420513	0.109051	453	0	rna19673	XM_006500970.1	Col11a1	collagen, type XI, alpha 1, transcript variant X2							3.37622		0.962372
rna95649	11	158	8	10	5	11	rna95649	4.43568	-3.00843	0.000424587	0.109051	454	0	rna95649	NM_001185182.1	Pfdn6	prefoldin subunit 6, transcript variant 2							3.37203		0.962372
rna95648	11	158	8	10	5	11	rna95648	4.43568	-3.00843	0.000424631	0.109051	455	0	rna95648	NM_010385.2	Pfdn6	prefoldin subunit 6, transcript variant 1							3.37199		0.962372
rna74244	34	28	25	141	140	45	rna74244	5.84705	1.5385	0.000428508	0.109051	456	0	rna74244	NM_001100116.1	1700047I17Rik2	RIKEN cDNA 1700047I17 gene 2							3.36804		0.962372
rna93392	23	9	15	1	6	7	rna93392	3.15021	-2.15892	0.000432188	0.109051	457	0	rna93392	XM_006522944.3	Kcnj15	potassium inwardly-rectifying channel, subfamily J, member 15, transcript variant X3							3.36433		0.962372
rna93391	23	9	15	1	6	7	rna93391	3.15021	-2.15892	0.000432262	0.109051	458	0	rna93391	NM_001039056.2	Kcnj15	potassium inwardly-rectifying channel, subfamily J, member 15, transcript variant 3							3.36425		0.962372
rna93390	23	9	15	1	6	7	rna93390	3.15021	-2.15892	0.00043234	0.109051	459	0	rna93390	NM_001271690.1	Kcnj15	potassium inwardly-rectifying channel, subfamily J, member 15, transcript variant 6							3.36417		0.962372
rna93389	23	9	15	1	6	7	rna93389	3.15021	-2.15892	0.000432423	0.109051	460	0	rna93389	NM_001271694.1	Kcnj15	potassium inwardly-rectifying channel, subfamily J, member 15, transcript variant 10							3.36409		0.962372
rna93388	23	9	15	1	6	7	rna93388	3.15021	-2.15892	0.000432523	0.109051	461	0	rna93388	NM_001271693.1	Kcnj15	potassium inwardly-rectifying channel, subfamily J, member 15, transcript variant 9							3.36399		0.962372
rna93387	23	9	15	1	6	7	rna93387	3.15021	-2.15892	0.000432624	0.109051	462	0	rna93387	NM_001271689.1	Kcnj15	potassium inwardly-rectifying channel, subfamily J, member 15, transcript variant 5							3.36389		0.962372
rna93386	23	9	15	1	6	7	rna93386	3.15021	-2.15892	0.000432718	0.109051	463	0	rna93386	NM_001039057.2	Kcnj15	potassium inwardly-rectifying channel, subfamily J, member 15, transcript variant 1							3.3638		0.962372
rna93384	23	9	15	1	6	7	rna93384	3.15021	-2.15892	0.000432812	0.109051	464	0	rna93384	NM_001271692.1	Kcnj15	potassium inwardly-rectifying channel, subfamily J, member 15, transcript variant 8							3.3637		0.962372
rna93383	23	9	15	1	6	7	rna93383	3.15021	-2.15892	0.000432869	0.109051	465	0	rna93383	NM_001271691.1	Kcnj15	potassium inwardly-rectifying channel, subfamily J, member 15, transcript variant 7							3.36364		0.962372
rna93382	23	9	15	1	6	7	rna93382	3.15021	-2.15892	0.000432949	0.109051	466	0	rna93382	NM_001271687.1	Kcnj15	potassium inwardly-rectifying channel, subfamily J, member 15, transcript variant 4							3.36356		0.962372
rna93381	23	9	15	1	6	7	rna93381	3.15021	-2.15892	0.000433043	0.109051	467	0	rna93381	NM_019664.5	Kcnj15	potassium inwardly-rectifying channel, subfamily J, member 15, transcript variant 2							3.36347		0.962372
rna93380	23	9	15	1	6	7	rna93380	3.15021	-2.15892	0.000433115	0.109051	468	0	rna93380	NR_073406.1	Kcnj15	potassium inwardly-rectifying channel, subfamily J, member 15, transcript variant 12							3.3634		0.962372
rna65444	577	791	730	699	688	660	rna65444	9.4429	-0.382241	0.000437814	0.109999	469	0	rna65444	NM_146014.3	Ccm2	cerebral cavernous malformation 2, transcript variant 1							3.35871		0.958613
rna19675	1285	1602	1175	1419	1297	1177	rna19675	10.387	-0.416149	0.000440862	0.110529	470	0	rna19675	NM_007729.3	Col11a1	collagen, type XI, alpha 1							3.3557		0.956525
rna86811	413	509	363	139	369	294	rna86811	8.42622	-1.01898	0.00044182	0.110534	471	0	rna86811	XM_006520385.3	Col14a1	collagen, type XIV, alpha 1, transcript variant X2							3.35475		0.956504
rna43166	1057	1654	925	709	1104	1092	rna43166	10.0916	-0.658512	0.000445917	0.110863	472	0	rna43166	XM_006540986.2	Rcn3	reticulocalbin 3, EF-hand calcium binding domain, transcript variant X1							3.35075		0.955212
rna43165	1057	1654	925	709	1104	1092	rna43165	10.0916	-0.658512	0.000445924	0.110863	473	0	rna43165	XM_006540987.2	Rcn3	reticulocalbin 3, EF-hand calcium binding domain, transcript variant X2							3.35074		0.955212
rna43164	1057	1654	925	709	1104	1092	rna43164	10.0916	-0.658512	0.00044596	0.110863	474	0	rna43164	NM_026555.2	Rcn3	reticulocalbin 3, EF-hand calcium binding domain							3.3507		0.955212
rna55718	3	7	6	2	0	0	rna55718	0.88874	-3.36079	0.00044867	0.111302	475	0	rna55718	GeneID:102465659	Mir7087	mmu-miR-7087-3p							3.34807		0.953496
rna61908	3201	3847	4029	5826	5540	6282	rna61908	12.1991	0.314303	0.000454484	0.112508	476	0	rna61908	NM_001293684.1	Zwint	ZW10 interactor, transcript variant 3							3.34248		0.948817
rna41465	24880	31921	30975	44742	45196	47622	rna41465	15.1727	0.296233	0.000460974	0.113758	477	0	rna41465	XM_011250520.2	Atp1a3	ATPase, Na+/K+ transporting, alpha 3 polypeptide, transcript variant X3							3.33632		0.944016
rna72875	1479	1673	1803	2748	2576	2677	rna72875	11.0506	0.33141	0.000461646	0.113758	478	0	rna72875	NM_153082.4	Dnajc27	DnaJ heat shock protein family (Hsp40) member C27							3.33569		0.944016
rna41464	24879	31920	30975	44738	45195	47617	rna41464	15.1727	0.296164	0.000462845	0.113758	479	0	rna41464	NM_001290469.1	Atp1a3	ATPase, Na+/K+ transporting, alpha 3 polypeptide							3.33456		0.944016
rna15712	578	866	600	700	613	551	rna15712	9.35403	-0.476146	0.000463563	0.113758	480	0	rna15712	XM_017319287.1	Col20a1	collagen, type XX, alpha 1, transcript variant X1							3.33389		0.944016
rna72870	1480	1673	1803	2749	2576	2677	rna72870	11.0509	0.331251	0.000466158	0.113758	481	0	rna72870	XM_006515052.3	Dnajc27	DnaJ heat shock protein family (Hsp40) member C27, transcript variant X1							3.33147		0.944016
rna72872	1480	1673	1803	2749	2576	2677	rna72872	11.0509	0.331251	0.00046621	0.113758	482	0	rna72872	XR_381182.3	Dnajc27	DnaJ heat shock protein family (Hsp40) member C27, transcript variant X4							3.33142		0.944016
rna58341	365	24	20	20	25	27	rna58341	5.94098	-3.03522	0.000466294	0.113758	483	0	rna58341	NM_207668.2	Acpp	acid phosphatase, prostate, transcript variant 1							3.33134		0.944016
rna18766	524	684	362	323	421	460	rna18766	8.85492	-0.735185	0.000467488	0.113814	484	0	rna18766	NM_007802.4	Ctsk	cathepsin K							3.33023		0.943805
rna65447	577	790	730	699	689	661	rna65447	9.4433	-0.380196	0.000469201	0.113995	485	0	rna65447	XM_006514622.1	Ccm2	cerebral cavernous malformation 2, transcript variant X1							3.32864		0.943112
rna2478	468	619	558	689	1194	2318	rna2478	9.78232	0.993562	0.000478965	0.11589	486	0	rna2478	XM_006496543.2	Wdfy1	WD repeat and FYVE domain containing 1, transcript variant X1							3.3197		0.935954
rna2479	468	619	558	689	1194	2318	rna2479	9.78232	0.993562	0.000478966	0.11589	487	0	rna2479	XR_001785590.1	Wdfy1	WD repeat and FYVE domain containing 1, transcript variant X2							3.3197		0.935954
rna10219	1485	1858	2010	2940	2949	2817	rna10219	11.1653	0.350707	0.000481396	0.116002	488	0	rna10219	XM_017315594.1	Gad1	glutamate decarboxylase 1, transcript variant X1							3.3175		0.935533
rna3065	1263	2615	1047	579	1255	1226	rna3065	10.3405	-0.998532	0.000482105	0.116002	489	0	rna3065	NM_001243008.1	Col6a3	collagen, type VI, alpha 3, transcript variant 1							3.31686		0.935533
rna10218	1486	1858	2011	2943	2950	2817	rna10218	11.1659	0.350789	0.000482383	0.116002	490	0	rna10218	XR_001780815.1	Gad1	glutamate decarboxylase 1, transcript variant X7							3.31661		0.935533
rna64521	284	4	9	14	6	5	rna64521	4.95014	-4.13187	0.000486744	0.116813	491	0	rna64521	XR_871691.2	Avil	advillin, transcript variant X7							3.3127		0.93251
rna31783	1100	1507	1404	2157	2013	2160	rna31783	10.7233	0.308773	0.00049084	0.117136	492	0	rna31783	NM_001253917.1	Sez6l	seizure related 6 homolog like, transcript variant 3							3.30906		0.93131
rna12899	15	39	28	16	12	10	rna12899	4.20928	-1.4221	0.000490935	0.117136	493	0	rna12899	XM_006498795.3	Il1b	interleukin 1 beta, transcript variant X1							3.30898		0.93131
rna3064	1252	2589	1035	572	1246	1210	rna3064	10.3259	-0.999152	0.00049206	0.117136	494	0	rna3064	NM_001243009.1	Col6a3	collagen, type VI, alpha 3, transcript variant 2							3.30798		0.93131
rna43387	1277	1641	1139	1298	1254	1391	rna43387	10.3931	-0.396925	0.000492067	0.117136	495	0	rna43387	NM_016974.3	Dbp	D site albumin promoter binding protein							3.30798		0.93131
rna72871	1477	1670	1801	2745	2568	2669	rna72871	11.0479	0.329968	0.000494713	0.117229	496	0	rna72871	XR_381181.3	Dnajc27	DnaJ heat shock protein family (Hsp40) member C27, transcript variant X2							3.30565		0.930965
rna68735	1309	1966	919	740	1160	1230	rna68735	10.2494	-0.761847	0.000495195	0.117229	497	0	rna68735	NM_011340.3	Serpinf1	serine (or cysteine) peptidase inhibitor, clade F, member 1							3.30522		0.930965
rna10220	1483	1857	2010	2935	2947	2816	rna10220	11.1642	0.350254	0.000495443	0.117229	498	0	rna10220	NM_008077.5	Gad1	glutamate decarboxylase 1, transcript variant 1							3.30501		0.930965
rna89957	1442	1838	1724	2549	2467	2939	rna89957	11.0493	0.313314	0.000498251	0.117657	499	0	rna89957	XM_006520588.3	Pde1b	phosphodiesterase 1B, Ca2+-calmodulin dependent, transcript variant X1							3.30255		0.929381
rna48149	24	842	17	34	13	50	rna48149	6.53084	-3.41855	0.00051571	0.117774	500	0	rna48149	XM_017322119.1	Tnnt3	troponin T3, skeletal, fast, transcript variant X26							3.28759		0.928949
rna48138	24	842	17	34	13	50	rna48138	6.53084	-3.41855	0.000515723	0.117774	501	0	rna48138	NM_001163669.1	Tnnt3	troponin T3, skeletal, fast, transcript variant 5							3.28758		0.928949
rna48137	24	842	17	34	13	50	rna48137	6.53084	-3.41855	0.000515741	0.117774	502	0	rna48137	NM_001163664.1	Tnnt3	troponin T3, skeletal, fast, transcript variant 1							3.28757		0.928949
rna48130	24	842	17	34	13	50	rna48130	6.53084	-3.41855	0.000515756	0.117774	503	0	rna48130	XM_006508590.1	Tnnt3	troponin T3, skeletal, fast, transcript variant X36							3.28756		0.928949
rna48150	24	841	17	34	13	50	rna48150	6.53003	-3.41693	0.000517171	0.117774	504	0	rna48150	XM_017322121.1	Tnnt3	troponin T3, skeletal, fast, transcript variant X29							3.28637		0.928949
rna48142	24	841	17	34	13	50	rna48142	6.53003	-3.41693	0.000517184	0.117774	505	0	rna48142	NM_011620.3	Tnnt3	troponin T3, skeletal, fast, transcript variant 7							3.28636		0.928949
rna48124	24	841	17	34	13	50	rna48124	6.53003	-3.41693	0.000517193	0.117774	506	0	rna48124	XM_006508588.1	Tnnt3	troponin T3, skeletal, fast, transcript variant X34							3.28635		0.928949
rna31788	1103	1509	1405	2158	2015	2160	rna31788	10.7248	0.307233	0.000517236	0.117774	507	0	rna31788	XM_006535158.3	Sez6l	seizure related 6 homolog like, transcript variant X5							3.28631		0.928949
rna31784	1104	1515	1408	2159	2020	2170	rna31784	10.7283	0.307458	0.000517277	0.117774	508	0	rna31784	NM_019982.3	Sez6l	seizure related 6 homolog like, transcript variant 2							3.28628		0.928949
rna31789	1103	1509	1405	2158	2015	2160	rna31789	10.7248	0.307233	0.000517307	0.117774	509	0	rna31789	XM_006535156.3	Sez6l	seizure related 6 homolog like, transcript variant X4							3.28625		0.928949
rna31785	1104	1515	1408	2159	2020	2170	rna31785	10.7283	0.307458	0.000517348	0.117774	510	0	rna31785	NM_001253916.1	Sez6l	seizure related 6 homolog like, transcript variant 1							3.28622		0.928949
rna31786	1101	1507	1400	2151	2009	2157	rna31786	10.7213	0.306812	0.000520236	0.117774	511	0	rna31786	XM_006535157.3	Sez6l	seizure related 6 homolog like, transcript variant X3							3.2838		0.928949
rna31787	1101	1507	1400	2151	2009	2157	rna31787	10.7213	0.306812	0.000520282	0.117774	512	0	rna31787	XM_006535155.3	Sez6l	seizure related 6 homolog like, transcript variant X2							3.28376		0.928949
rna15715	447	684	441	511	443	384	rna15715	8.92511	-0.574129	0.000521575	0.117774	513	0	rna15715	XM_006500727.3	Col20a1	collagen, type XX, alpha 1, transcript variant X3							3.28268		0.928949
rna65445	570	784	728	694	684	657	rna65445	9.43301	-0.379434	0.000522149	0.117774	514	0	rna65445	NM_001190343.1	Ccm2	cerebral cavernous malformation 2, transcript variant 2							3.28221		0.928949
rna10222	1483	1854	2009	2929	2941	2811	rna10222	11.1623	0.348415	0.000533136	0.117774	515	0	rna10222	XM_006498766.3	Gad1	glutamate decarboxylase 1, transcript variant X5							3.27316		0.928949
rna68486	142	233	171	217	729	607	rna68486	8.27637	1.18952	0.000534788	0.117774	516	0	rna68486	XM_017314614.1	Xaf1	XIAP associated factor 1, transcript variant X4							3.27182		0.928949
rna10223	1483	1853	2009	2928	2940	2811	rna10223	11.162	0.348317	0.000536225	0.117774	517	0	rna10223	XM_017315599.1	Gad1	glutamate decarboxylase 1, transcript variant X3							3.27065		0.928949
rna32173	765	895	880	1435	1440	1304	rna32173	10.1012	0.363154	0.000537076	0.117774	518	0	rna32173	XM_017320707.1	Nos1	nitric oxide synthase 1, neuronal, transcript variant X7							3.26996		0.928949
rna32172	765	895	880	1435	1440	1304	rna32172	10.1012	0.363154	0.000537135	0.117774	519	0	rna32172	XM_006530192.3	Nos1	nitric oxide synthase 1, neuronal, transcript variant X6							3.26992		0.928949
rna32171	765	895	880	1435	1440	1304	rna32171	10.1012	0.363154	0.000537169	0.117774	520	0	rna32171	XM_006530191.3	Nos1	nitric oxide synthase 1, neuronal, transcript variant X5							3.26989		0.928949
rna32170	765	895	880	1435	1440	1304	rna32170	10.1012	0.363154	0.000537476	0.117774	521	0	rna32170	XM_006530187.3	Nos1	nitric oxide synthase 1, neuronal, transcript variant X1							3.26964		0.928949
rna83847	3	44	0	0	1	0	rna83847	1.18354	-5.67491	0.000540387	0.117774	522	0	rna83847	NM_010372.2	Gzmd	granzyme D							3.2673		0.928949
rna83846	3	44	0	0	1	0	rna83846	1.18354	-5.67491	0.000540474	0.117774	523	0	rna83846	XM_006518569.3	Gzmd	granzyme D, transcript variant X1							3.26723		0.928949
rna31790	1107	1517	1409	2160	2022	2170	rna31790	10.7298	0.305925	0.00054486	0.117774	524	0	rna31790	XM_006535154.3	Sez6l	seizure related 6 homolog like, transcript variant X1							3.26371		0.928949
rna32174	762	894	880	1431	1436	1302	rna32174	10.0982	0.362146	0.000545971	0.117774	525	0	rna32174	XM_006530189.3	Nos1	nitric oxide synthase 1, neuronal, transcript variant X3							3.26283		0.928949
rna88873	2783	3538	3501	5167	4907	5317	rna88873	12.0125	0.294278	0.000550028	0.117774	526	0	rna88873	NM_021921.3	Mapk8ip2	mitogen-activated protein kinase 8 interacting protein 2							3.25962		0.928949
rna32176	762	894	880	1430	1436	1302	rna32176	10.098	0.361811	0.000552757	0.117774	527	0	rna32176	NM_008712.3	Nos1	nitric oxide synthase 1, neuronal							3.25747		0.928949
rna32175	762	894	880	1430	1436	1302	rna32175	10.098	0.361811	0.000553046	0.117774	528	0	rna32175	XM_006530190.1	Nos1	nitric oxide synthase 1, neuronal, transcript variant X4							3.25724		0.928949
rna32169	762	894	880	1430	1436	1302	rna32169	10.098	0.361811	0.000553192	0.117774	529	0	rna32169	XM_006530188.3	Nos1	nitric oxide synthase 1, neuronal, transcript variant X2							3.25712		0.928949
rna10224	1486	1854	2012	2933	2941	2812	rna10224	11.1635	0.347487	0.000554257	0.117774	530	0	rna10224	XM_017315597.1	Gad1	glutamate decarboxylase 1, transcript variant X2							3.25629		0.928949
rna10225	1486	1854	2012	2933	2941	2812	rna10225	11.1635	0.347487	0.000554308	0.117774	531	0	rna10225	XM_006498765.3	Gad1	glutamate decarboxylase 1, transcript variant X4							3.25625		0.928949
rna86524	54	56	17	15	19	21	rna86524	4.82542	-1.58188	0.000555962	0.117774	532	0	rna86524	NM_026778.2	Cthrc1	collagen triple helix repeat containing 1							3.25496		0.928949
rna48143	24	842	16	34	13	50	rna48143	6.52994	-3.41677	0.000556663	0.117774	533	0	rna48143	NM_001163670.1	Tnnt3	troponin T3, skeletal, fast, transcript variant 8							3.25441		0.928949
rna48141	24	842	16	34	13	50	rna48141	6.52994	-3.41677	0.000556671	0.117774	534	0	rna48141	NM_001163666.1	Tnnt3	troponin T3, skeletal, fast, transcript variant 4							3.2544		0.928949
rna48140	24	842	16	34	13	50	rna48140	6.52994	-3.41677	0.000556708	0.117774	535	0	rna48140	NM_001163668.1	Tnnt3	troponin T3, skeletal, fast, transcript variant 6							3.25437		0.928949
rna48139	24	842	16	34	13	50	rna48139	6.52994	-3.41677	0.000556725	0.117774	536	0	rna48139	NM_001163667.1	Tnnt3	troponin T3, skeletal, fast, transcript variant 3							3.25436		0.928949
rna48132	24	842	16	34	13	50	rna48132	6.52994	-3.41677	0.000556741	0.117774	537	0	rna48132	XM_006508582.1	Tnnt3	troponin T3, skeletal, fast, transcript variant X28							3.25435		0.928949
rna48127	24	842	16	34	13	50	rna48127	6.52994	-3.41677	0.000556758	0.117774	538	0	rna48127	XM_006508592.1	Tnnt3	troponin T3, skeletal, fast, transcript variant X38							3.25433		0.928949
rna105098	478	759	474	423	424	612	rna105098	9.04389	-0.576279	0.000557309	0.117774	539	0	rna105098	NM_001294280.2	Timp1	tissue inhibitor of metalloproteinase 1, transcript variant 3							3.2539		0.928949
rna28808	536	813	546	440	617	567	rna28808	9.20293	-0.558561	0.0005582	0.117774	540	0	rna28808	XM_006503649.3	Emilin1	elastin microfibril interfacer 1, transcript variant X2							3.25321		0.928949
rna6275	678	880	830	1294	1238	1290	rna6275	9.98743	0.326569	0.000558486	0.117774	541	0	rna6275	NM_144796.4	Susd4	sushi domain containing 4							3.25299		0.928949
rna48145	24	841	16	34	13	50	rna48145	6.52913	-3.41515	0.000558596	0.117774	542	0	rna48145	XM_017322117.1	Tnnt3	troponin T3, skeletal, fast, transcript variant X7							3.2529		0.928949
rna48144	24	841	16	34	13	50	rna48144	6.52913	-3.41515	0.000558611	0.117774	543	0	rna48144	XM_017322115.1	Tnnt3	troponin T3, skeletal, fast, transcript variant X1							3.25289		0.928949
rna48135	24	841	16	34	13	50	rna48135	6.52913	-3.41515	0.000558622	0.117774	544	0	rna48135	XM_006508595.1	Tnnt3	troponin T3, skeletal, fast, transcript variant X41							3.25288		0.928949
rna48128	24	841	16	34	13	50	rna48128	6.52913	-3.41515	0.000558644	0.117774	545	0	rna48128	XM_006508585.1	Tnnt3	troponin T3, skeletal, fast, transcript variant X31							3.25286		0.928949
rna48113	24	841	16	34	13	50	rna48113	6.52913	-3.41515	0.000558668	0.117774	546	0	rna48113	XM_006508573.3	Tnnt3	troponin T3, skeletal, fast, transcript variant X22							3.25285		0.928949
rna48110	24	841	16	34	13	50	rna48110	6.52913	-3.41515	0.000558688	0.117774	547	0	rna48110	XM_006508563.3	Tnnt3	troponin T3, skeletal, fast, transcript variant X16							3.25283		0.928949
rna48108	24	841	16	34	13	50	rna48108	6.52913	-3.41515	0.000558704	0.117774	548	0	rna48108	XM_006508553.3	Tnnt3	troponin T3, skeletal, fast, transcript variant X10							3.25282		0.928949
rna48102	24	841	16	34	13	50	rna48102	6.52913	-3.41515	0.000558719	0.117774	549	0	rna48102	XM_006508547.3	Tnnt3	troponin T3, skeletal, fast, transcript variant X6							3.25281		0.928949
rna48101	24	841	16	34	13	50	rna48101	6.52913	-3.41515	0.000558728	0.117774	550	0	rna48101	XM_006508542.3	Tnnt3	troponin T3, skeletal, fast, transcript variant X2							3.2528		0.928949
rna48146	24	840	16	34	13	50	rna48146	6.52832	-3.41352	0.000560706	0.117774	551	0	rna48146	XM_017322118.1	Tnnt3	troponin T3, skeletal, fast, transcript variant X11							3.25126		0.928949
rna48121	24	840	16	34	13	50	rna48121	6.52832	-3.41352	0.00056071	0.117774	552	0	rna48121	XM_006508576.3	Tnnt3	troponin T3, skeletal, fast, transcript variant X24							3.25126		0.928949
rna48119	24	840	16	34	13	50	rna48119	6.52832	-3.41352	0.000560718	0.117774	553	0	rna48119	XM_006508577.3	Tnnt3	troponin T3, skeletal, fast, transcript variant X25							3.25126		0.928949
rna48118	24	840	16	34	13	50	rna48118	6.52832	-3.41352	0.000560728	0.117774	554	0	rna48118	XM_006508571.3	Tnnt3	troponin T3, skeletal, fast, transcript variant X20							3.25125		0.928949
rna48116	24	840	16	34	13	50	rna48116	6.52832	-3.41352	0.000560744	0.117774	555	0	rna48116	XM_006508569.3	Tnnt3	troponin T3, skeletal, fast, transcript variant X18							3.25124		0.928949
rna48115	24	840	16	34	13	50	rna48115	6.52832	-3.41352	0.000560761	0.117774	556	0	rna48115	XM_006508570.3	Tnnt3	troponin T3, skeletal, fast, transcript variant X19							3.25122		0.928949
rna48114	24	840	16	34	13	50	rna48114	6.52832	-3.41352	0.000560775	0.117774	557	0	rna48114	XM_006508561.3	Tnnt3	troponin T3, skeletal, fast, transcript variant X14							3.25121		0.928949
rna48112	24	840	16	34	13	50	rna48112	6.52832	-3.41352	0.000560789	0.117774	558	0	rna48112	XM_006508572.3	Tnnt3	troponin T3, skeletal, fast, transcript variant X21							3.2512		0.928949
rna48109	24	840	16	34	13	50	rna48109	6.52832	-3.41352	0.000560806	0.117774	559	0	rna48109	XM_006508562.3	Tnnt3	troponin T3, skeletal, fast, transcript variant X15							3.25119		0.928949
rna48103	24	840	16	34	13	50	rna48103	6.52832	-3.41352	0.000560821	0.117774	560	0	rna48103	XM_006508546.3	Tnnt3	troponin T3, skeletal, fast, transcript variant X5							3.25118		0.928949
rna61907	3238	3886	4069	5875	5570	6322	rna61907	12.2114	0.308821	0.000561392	0.117774	561	0	rna61907	NM_025635.4	Zwint	ZW10 interactor, transcript variant 1							3.25073		0.928949
rna93385	23	9	14	1	6	7	rna93385	3.13569	-2.12987	0.000561715	0.117774	562	0	rna93385	NM_001271695.1	Kcnj15	potassium inwardly-rectifying channel, subfamily J, member 15, transcript variant 11							3.25048		0.928949
rna76291	0	75	0	1	0	0	rna76291	1.43832	-6.45995	0.00056728	0.118544	563	0	rna76291	GeneID:100316809	Mir1906-1	mmu-miR-1906							3.2462		0.926122
rna65369	3157	4405	3234	2696	3526	3809	rna65369	11.7719	-0.451446	0.000568393	0.118544	564	0	rna65369	NM_001291857.2	Aebp1	AE binding protein 1, transcript variant 1							3.24535		0.926122
rna65370	3157	4405	3234	2696	3526	3809	rna65370	11.7719	-0.451446	0.000568403	0.118544	565	0	rna65370	NM_009636.3	Aebp1	AE binding protein 1, transcript variant 2							3.24534		0.926122
rna72873	1395	1591	1688	2586	2364	2540	rna72873	10.9602	0.319852	0.00057132	0.118942	566	0	rna72873	XR_381184.3	Dnajc27	DnaJ heat shock protein family (Hsp40) member C27, transcript variant X7							3.24312		0.924666
rna105036	12	10	12	6	5	0	rna105036	2.72438	-1.98472	0.000586859	0.121961	567	0	rna105036	XR_878084.2	LOC100503338	uncharacterized LOC100503338, transcript variant X4							3.23147		0.913779
rna48148	24	842	16	34	13	51	rna48148	6.53721	-3.40222	0.000595189	0.122664	568	0	rna48148	XM_017322120.1	Tnnt3	troponin T3, skeletal, fast, transcript variant X27							3.22534		0.911283
rna48136	24	842	16	34	13	51	rna48136	6.53721	-3.40222	0.000595196	0.122664	569	0	rna48136	NM_001163665.1	Tnnt3	troponin T3, skeletal, fast, transcript variant 2							3.22534		0.911283
rna48129	24	842	16	34	13	51	rna48129	6.53721	-3.40222	0.000595209	0.122664	570	0	rna48129	XM_006508591.1	Tnnt3	troponin T3, skeletal, fast, transcript variant X37							3.22533		0.911283
rna48122	24	842	16	34	13	51	rna48122	6.53721	-3.40222	0.000595223	0.122664	571	0	rna48122	XM_006508584.1	Tnnt3	troponin T3, skeletal, fast, transcript variant X30							3.22532		0.911283
rna48131	24	841	16	34	13	51	rna48131	6.5364	-3.4006	0.00059717	0.122664	572	0	rna48131	XM_006508594.1	Tnnt3	troponin T3, skeletal, fast, transcript variant X40							3.2239		0.911283
rna48123	24	841	16	34	13	51	rna48123	6.5364	-3.4006	0.000597176	0.122664	573	0	rna48123	XM_006508589.1	Tnnt3	troponin T3, skeletal, fast, transcript variant X35							3.2239		0.911283
rna65446	559	762	708	674	667	651	rna65446	9.39917	-0.373831	0.000601891	0.122664	574	0	rna65446	NM_001190344.1	Ccm2	cerebral cavernous malformation 2, transcript variant 3							3.22048		0.911283
rna48147	24	841	15	34	13	50	rna48147	6.52824	-3.41336	0.000605429	0.122664	575	0	rna48147	XM_017322116.1	Tnnt3	troponin T3, skeletal, fast, transcript variant X4							3.21794		0.911283
rna48120	24	841	15	34	13	50	rna48120	6.52824	-3.41336	0.000605455	0.122664	576	0	rna48120	XM_006508575.3	Tnnt3	troponin T3, skeletal, fast, transcript variant X23							3.21792		0.911283
rna48117	24	841	15	34	13	50	rna48117	6.52824	-3.41336	0.000605468	0.122664	577	0	rna48117	XM_006508567.3	Tnnt3	troponin T3, skeletal, fast, transcript variant X17							3.21791		0.911283
rna48107	24	841	15	34	13	50	rna48107	6.52824	-3.41336	0.000605477	0.122664	578	0	rna48107	XM_006508558.3	Tnnt3	troponin T3, skeletal, fast, transcript variant X13							3.2179		0.911283
rna48105	24	841	15	34	13	50	rna48105	6.52824	-3.41336	0.000605489	0.122664	579	0	rna48105	XM_006508551.3	Tnnt3	troponin T3, skeletal, fast, transcript variant X9							3.21789		0.911283
rna48104	24	841	15	34	13	50	rna48104	6.52824	-3.41336	0.000605504	0.122664	580	0	rna48104	XM_006508543.3	Tnnt3	troponin T3, skeletal, fast, transcript variant X3							3.21788		0.911283
rna10221	203	270	295	509	549	427	rna10221	8.48937	0.608904	0.000607029	0.122664	581	0	rna10221	NM_001312900.1	Gad1	glutamate decarboxylase 1, transcript variant 2							3.21679		0.911283
rna48111	24	840	15	34	13	50	rna48111	6.52742	-3.41173	0.000607251	0.122664	582	0	rna48111	XM_006508557.3	Tnnt3	troponin T3, skeletal, fast, transcript variant X12							3.21663		0.911283
rna48106	24	840	15	34	13	50	rna48106	6.52742	-3.41173	0.00060726	0.122664	583	0	rna48106	XM_006508550.3	Tnnt3	troponin T3, skeletal, fast, transcript variant X8							3.21663		0.911283
rna18767	523	683	359	323	423	462	rna18767	8.85505	-0.725738	0.000607937	0.122664	584	0	rna18767	XM_006500974.3	Ctsk	cathepsin K, transcript variant X1							3.21614		0.911283
rna89958	1454	1847	1733	2555	2473	2951	rna89958	11.0559	0.308788	0.000608997	0.122668	585	0	rna89958	NM_001285890.1	Pde1b	phosphodiesterase 1B, Ca2+-calmodulin dependent, transcript variant 2							3.21538		0.91127
rna86523	52	53	16	15	18	20	rna86523	4.76415	-1.56776	0.000610551	0.122771	586	0	rna86523	XM_006521318.2	Cthrc1	collagen triple helix repeat containing 1, transcript variant X1							3.21428		0.910905
rna12135	6025	7672	7634	11128	10498	11609	rna12135	13.1269	0.285721	0.000629105	0.126083	587	0	rna12135	XM_006499107.2	Disp2	dispatched homolog 2 (Drosophila), transcript variant X1							3.20128		0.899343
rna12136	6025	7672	7634	11128	10498	11609	rna12136	13.1269	0.285721	0.000629164	0.126083	588	0	rna12136	NM_170593.3	Disp2	dispatched homolog 2 (Drosophila)							3.20124		0.899343
rna47026	20	1285	8	47	20	35	rna47026	6.8552	-3.90059	0.000633121	0.126661	589	0	rna47026	NM_016754.5	Mylpf	myosin light chain, phosphorylatable, fast skeletal muscle							3.19851		0.897358
rna48133	24	842	15	34	13	51	rna48133	6.53632	-3.40044	0.000644207	0.12823	590	0	rna48133	XM_006508586.1	Tnnt3	troponin T3, skeletal, fast, transcript variant X32							3.19097		0.892009
rna48126	24	842	15	34	13	51	rna48126	6.53632	-3.40044	0.000644211	0.12823	591	0	rna48126	XM_006508593.1	Tnnt3	troponin T3, skeletal, fast, transcript variant X39							3.19097		0.892009
rna48125	24	842	15	34	13	51	rna48125	6.53632	-3.40044	0.000644231	0.12823	592	0	rna48125	XM_006508587.1	Tnnt3	troponin T3, skeletal, fast, transcript variant X33							3.19096		0.892009
rna48134	24	841	15	34	13	51	rna48134	6.53551	-3.39881	0.000646434	0.128452	593	0	rna48134	XM_006508596.1	Tnnt3	troponin T3, skeletal, fast, transcript variant X42							3.18948		0.89126
rna12900	14	39	27	16	12	8	rna12900	4.15211	-1.45791	0.000649661	0.128876	594	0	rna12900	NM_008361.4	Il1b	interleukin 1 beta							3.18731		0.889829
rna105097	479	760	474	423	429	615	rna105097	9.04884	-0.569871	0.000654391	0.129382	595	0	rna105097	NM_001044384.1	Timp1	tissue inhibitor of metalloproteinase 1, transcript variant 1							3.18416		0.888127
rna105099	479	760	474	423	429	615	rna105099	9.04884	-0.569871	0.000654408	0.129382	596	0	rna105099	NM_011593.2	Timp1	tissue inhibitor of metalloproteinase 1, transcript variant 2							3.18415		0.888127
rna68485	153	248	181	228	751	630	rna68485	8.34818	1.14734	0.000657856	0.129846	597	0	rna68485	XM_017314613.1	Xaf1	XIAP associated factor 1, transcript variant X2							3.18187		0.886573
rna16810	1	4	2	15	9	14	rna16810	2.41628	2.13924	0.000659998	0.13005	598	0	rna16810	XM_006500780.3	Abhd18	abhydrolase domain containing 18, transcript variant X3							3.18046		0.885888
rna66883	220	288	280	224	226	215	rna66883	7.92702	-0.593632	0.000662115	0.13025	599	0	rna66883	NM_001159396.1	Irf1	interferon regulatory factor 1, transcript variant 2							3.17907		0.885223
rna59680	0	0	0	4	7	3	rna59680	-2.68194	3.64436	0.00066827	0.131241	600	0	rna59680	XR_871376.2	Gm34735	predicted gene, 34735, transcript variant X2							3.17505		0.881929
rna68839	539	26	11	27	24	32	rna68839	6.29189	-3.34337	0.000669766	0.131317	601	0	rna68839	NM_177709.3	Tusc5	tumor suppressor candidate 5							3.17408		0.881681
rna110872	15	23	15	28	75	85	rna110872	5.06796	1.49287	0.000673203	0.131771	602	0	rna110872	NM_011929.3	Clcn6								3.17185		0.88018
rna62209	1670	2097	2308	3238	3289	3287	rna62209	11.3425	0.340738	0.000687568	0.133784	603	0	rna62209	NR_021486.1	Adarb1	adenosine deaminase, RNA-specific, B1, transcript variant 4							3.16268		0.873596
rna62210	1670	2097	2308	3238	3289	3287	rna62210	11.3425	0.340738	0.00068763	0.133784	604	0	rna62210	NR_004429.1	Adarb1	adenosine deaminase, RNA-specific, B1, transcript variant 3							3.16265		0.873596
rna62208	1670	2097	2308	3238	3288	3287	rna62208	11.3424	0.340581	0.000689434	0.133784	605	0	rna62208	NM_001024837.2	Adarb1	adenosine deaminase, RNA-specific, B1, transcript variant 2							3.16151		0.873596
rna62207	1670	2097	2308	3238	3288	3287	rna62207	11.3424	0.340581	0.000689454	0.133784	606	0	rna62207	NM_130895.3	Adarb1	adenosine deaminase, RNA-specific, B1, transcript variant 1							3.1615		0.873596
rna109290	341051	288364	253980	236044	196426	55710	rna109290	17.7735	-1.22468	0.000690296	0.133784	607	0	rna109290	NR_003279.1									3.16096		0.873596
rna109291	341051	288364	253980	236044	196426	55710	rna109291	17.7735	-1.22468	0.000690299	0.133784	608	0	rna109291	NR_046233.2									3.16096		0.873596
rna109363	12	224	28	17	18	21	rna109363	5.28789	-2.46141	0.000694043	0.133875	609	0	rna109363	NM_024174.6	Mrps23	mitochondrial ribosomal protein S23, transcript variant 1							3.15861		0.8733
rna109361	12	224	28	17	18	21	rna109361	5.28789	-2.46141	0.00069411	0.133875	610	0	rna109361	NM_001291272.1	Mrps23	mitochondrial ribosomal protein S23, transcript variant 4							3.15857		0.8733
rna109360	12	224	28	17	18	21	rna109360	5.28789	-2.46141	0.000694177	0.133875	611	0	rna109360	NM_001291271.1	Mrps23	mitochondrial ribosomal protein S23, transcript variant 3							3.15853		0.8733
rna65256	528	648	656	979	899	1195	rna65256	9.63791	0.386255	0.000699235	0.13463	612	0	rna65256	XM_006514575.3	Nipsnap1	nipsnap homolog 1 (C. elegans), transcript variant X1							3.15538		0.870857
rna38071	4656	5647	5812	8760	8277	8345	rna38071	12.7324	0.300213	0.000740506	0.142035	613	0	rna38071	NM_172890.3	Slc6a11	solute carrier family 6 (neurotransmitter transporter, GABA), member 11							3.13047		0.847606
rna28444	484	640	603	987	999	881	rna28444	9.54757	0.384282	0.000740656	0.142035	614	0	rna28444	XR_389740.3	Kcnh2	potassium voltage-gated channel, subfamily H (eag-related), member 2, transcript variant X5							3.13038		0.847606
rna69472	147	213	250	192	107	74	rna69472	7.31857	-1.05714	0.000741371	0.142035	615	0	rna69472	NM_011337.2	Ccl3	chemokine (C-C motif) ligand 3							3.12996		0.847606
rna109609	27	39	24	56	80	119	rna109609	5.66591	1.15229	0.000743845	0.142035	616	0	rna109609	NM_001195633.1	Epg5	ectopic P-granules autophagy protein 5 homolog (C. elegans)							3.12852		0.847606
rna62211	1676	2098	2314	3242	3294	3289	rna62211	11.3449	0.339116	0.000744848	0.142035	617	0	rna62211	XM_006513065.1	Adarb1	adenosine deaminase, RNA-specific, B1, transcript variant X4							3.12793		0.847606
rna62212	1676	2098	2314	3242	3294	3289	rna62212	11.3449	0.339116	0.000744924	0.142035	618	0	rna62212	XM_006513064.1	Adarb1	adenosine deaminase, RNA-specific, B1, transcript variant X3							3.12789		0.847606
rna57823	3544	4528	4795	6717	6504	7176	rna57823	12.4099	0.31175	0.000746154	0.142039	619	0	rna57823	NM_011245.2	Rasgrf1	RAS protein-specific guanine nucleotide-releasing factor 1, transcript variant 1							3.12717		0.847592
rna62213	1668	2095	2295	3216	3263	3274	rna62213	11.3359	0.335673	0.000750149	0.142342	620	0	rna62213	XM_006513063.3	Adarb1	adenosine deaminase, RNA-specific, B1, transcript variant X2							3.12485		0.846668
rna62214	1668	2095	2295	3216	3263	3274	rna62214	11.3359	0.335673	0.000750158	0.142342	621	0	rna62214	XM_006513062.3	Adarb1	adenosine deaminase, RNA-specific, B1, transcript variant X1							3.12485		0.846668
rna57822	3546	4531	4799	6719	6510	7179	rna57822	12.4108	0.311544	0.000757118	0.143431	622	0	rna57822	XM_006510875.3	Rasgrf1	RAS protein-specific guanine nucleotide-releasing factor 1, transcript variant X1							3.12084		0.843356
rna103612	799	932	1000	1415	1480	1548	rna103612	10.1963	0.345566	0.000787714	0.148988	623	0	rna103612	NM_031396.2	Cnnm1	cyclin M1							3.10363		0.826849
rna111004	16	44	27	46	89	199	rna111004	5.81256	1.62143	0.000792482	0.149536	624	0	rna111004	NM_133753.1	Errfi1	ERBB receptor feedback inhibitor 1							3.10101		0.825255
rna82859	74	55	50	49	26	30	rna82859	5.54035	-1.17133	0.000794171	0.149536	625	0	rna82859	XM_006519771.3	Gm31606	predicted gene, 31606							3.10009		0.825255
rna27881	10	33	14	8	8	6	rna27881	3.54794	-1.66323	0.000794418	0.149536	626	0	rna27881	XM_017318897.1	LOC100041599	protein FAM205A-like							3.09995		0.825255
rna55733	7	7	10	169	13	23	rna55733	4.54763	2.69606	0.000805021	0.15129	627	0	rna55733	NM_009692.4	Apoa1	apolipoprotein A-I							3.09419		0.82019
rna12137	5786	7389	7305	10685	9939	11124	rna12137	13.0642	0.278145	0.000807437	0.151502	628	0	rna12137	XM_017316979.1	Disp2	dispatched homolog 2 (Drosophila), transcript variant X2							3.09289		0.81958
rna43386	1139	1425	1001	1133	1072	1279	rna43386	10.2107	-0.392378	0.000809944	0.151731	629	0	rna43386	XM_006540596.2	Dbp	D site albumin promoter binding protein, transcript variant X1							3.09155		0.818925
rna78974	428	543	474	806	737	832	rna78974	9.28187	0.360777	0.000813162	0.151853	630	0	rna78974	XM_006517037.1	Unc5a	unc-5 netrin receptor A, transcript variant X1							3.08982		0.818577
rna78977	428	543	474	806	737	832	rna78977	9.28187	0.360777	0.00081317	0.151853	631	0	rna78977	NM_153131.3	Unc5a	unc-5 netrin receptor A, transcript variant 1							3.08982		0.818577
rna62144	2524	2922	1936	981	2014	2373	rna62144	11.0549	-0.816267	0.000818924	0.152685	632	0	rna62144	NM_146007.2	Col6a2	collagen, type VI, alpha 2							3.08676		0.816203
rna109362	12	220	25	17	18	20	rna109362	5.2556	-2.44692	0.000828454	0.154019	633	0	rna109362	NR_111902.1	Mrps23	mitochondrial ribosomal protein S23, transcript variant 6							3.08173		0.812426
rna28807	552	841	559	455	645	587	rna28807	9.2518	-0.5458	0.000828691	0.154019	634	0	rna28807	XM_006503648.2	Emilin1	elastin microfibril interfacer 1, transcript variant X1							3.08161		0.812426
rna28809	548	833	552	454	636	585	rna28809	9.23949	-0.542534	0.000837218	0.155359	635	0	rna28809	NM_133918.2	Emilin1	elastin microfibril interfacer 1							3.07716		0.808665
rna38677	3898	4466	4628	6778	6938	6952	rna38677	12.4313	0.312224	0.000839021	0.155449	636	0	rna38677	NM_153508.4	Clstn3	calsyntenin 3							3.07623		0.808413
rna70841	1617	1894	1955	2870	2845	2940	rna70841	11.1776	0.305881	0.000842023	0.15575	637	0	rna70841	XM_006533730.3	Cntnap1	contactin associated protein-like 1, transcript variant X3							3.07468		0.807572
rna78975	428	542	474	804	736	832	rna78975	9.28051	0.359835	0.000844274	0.15575	638	0	rna78975	XR_001780744.1	Unc5a	unc-5 netrin receptor A, transcript variant X3							3.07352		0.807572
rna19490	1292	1461	1605	2289	2411	2380	rna19490	10.871	0.342967	0.000844614	0.15575	639	0	rna19490	NR_121629.1	Slc6a17	solute carrier family 6 (neurotransmitter transporter), member 17, transcript variant 3							3.07334		0.807572
rna12144	2	0	1	9	7	11	rna12144	1.66005	2.67107	0.000862273	0.158758	640	0	rna12144	XR_866660.1	Gm39913	predicted gene, 39913							3.06436		0.799264
rna38737	523	802	574	608	561	652	rna38737	9.28147	-0.405633	0.000872086	0.160314	641	0	rna38737	XM_017321394.1	P3h3	prolyl 3-hydroxylase 3, transcript variant X1							3.05944		0.795028
rna76289	14	389	9	28	14	11	rna76289	5.55759	-3.172	0.000874354	0.160385	642	0	rna76289	NR_003633.3	Meg3	maternally expressed 3, transcript variant 1							3.05831		0.794836
rna3275	13087	15458	15297	22808	21583	23755	rna3275	14.1671	0.277509	0.000875558	0.160385	643	0	rna3275	XM_006529159.3	Kif1a	kinesin family member 1A, transcript variant X5							3.05772		0.794836
rna10226	1422	1747	1916	2780	2756	2654	rna10226	11.0845	0.335322	0.000876554	0.160385	644	0	rna10226	XM_006498767.2	Gad1	glutamate decarboxylase 1, transcript variant X6							3.05722		0.794836
rna3280	13075	15453	15288	22783	21570	23742	rna3280	14.1661	0.277326	0.000880064	0.160777	645	0	rna3280	XM_006529160.3	Kif1a	kinesin family member 1A, transcript variant X6							3.05549		0.793775
rna3279	13078	15456	15285	22782	21567	23740	rna3279	14.1661	0.277092	0.000886871	0.161628	646	0	rna3279	XM_017318289.1	Kif1a	kinesin family member 1A, transcript variant X7							3.05214		0.791484
rna3277	13093	15470	15300	22811	21589	23758	rna3277	14.1675	0.277092	0.000887461	0.161628	647	0	rna3277	XM_006529158.3	Kif1a	kinesin family member 1A, transcript variant X4							3.05185		0.791484
rna3276	13096	15471	15304	22816	21592	23762	rna3276	14.1678	0.277072	0.000889975	0.161672	648	0	rna3276	XM_006529157.3	Kif1a	kinesin family member 1A, transcript variant X3							3.05062		0.791366
rna78973	427	542	472	799	736	830	rna78973	9.27688	0.358821	0.000891598	0.161672	649	0	rna78973	NM_001311128.1	Unc5a	unc-5 netrin receptor A, transcript variant 2							3.04983		0.791366
rna78976	427	542	472	799	736	830	rna78976	9.27688	0.358821	0.000891819	0.161672	650	0	rna78976	XM_006517038.1	Unc5a	unc-5 netrin receptor A, transcript variant X2							3.04972		0.791366
rna3278	13099	15474	15301	22815	21590	23760	rna3278	14.1678	0.276861	0.000896126	0.162203	651	0	rna3278	XM_006529156.3	Kif1a	kinesin family member 1A, transcript variant X2							3.04763		0.789941
rna98508	101	109	91	75	50	89	rna98508	6.41409	-0.871293	0.000898948	0.162464	652	0	rna98508	XR_385910.2	LOC102634481	uncharacterized LOC102634481							3.04627		0.789242
rna76030	0	0	0	41	1	1	rna76030	-2.68194	5.19822	0.000906078	0.163502	653	0	rna76030	NM_011458.2	Serpina3k	serine (or cysteine) peptidase inhibitor, clade A, member 3K							3.04283		0.786477
rna8377	1901	5297	1777	1162	2304	1954	rna8377	11.1773	-1.0176	0.000916087	0.164898	654	0	rna8377	NM_015734.2	Col5a1	collagen, type V, alpha 1							3.03806		0.782784
rna86832	44	84	48	32	37	41	rna86832	5.53613	-1.00565	0.000916615	0.164898	655	0	rna86832	NM_008216.3	Has2	hyaluronan synthase 2							3.03781		0.782784
rna58342	79	5	2	2	4	3	rna58342	3.32603	-3.77728	0.000928833	0.166842	656	0	rna58342	NM_019807.2	Acpp	acid phosphatase, prostate, transcript variant 2							3.03206		0.777696
rna4679	58	81	187	46	65	58	rna4679	6.30044	-1.28105	0.000931173	0.167007	657	0	rna4679	NM_011198.4	Ptgs2	prostaglandin-endoperoxide synthase 2							3.03097		0.777265
rna56706	122	246	46	46	64	76	rna56706	6.53012	-1.47667	0.000938334	0.168036	658	0	rna56706	NM_176922.5	Itga11	integrin alpha 11							3.02764		0.774598
rna67789	584	9	4	13	23	10	rna67789	5.91395	-4.22789	0.000943123	0.168634	659	0	rna67789	NM_178656.3	Pirt	phosphoinositide-interacting regulator of transient receptor potential channels							3.02543		0.773054
rna8376	1875	5242	1758	1157	2286	1928	rna8376	11.1627	-1.01424	0.000944538	0.168634	660	0	rna8376	XM_006497644.3	Col5a1	collagen, type V, alpha 1, transcript variant X1							3.02478		0.773054
rna68294	15	39	10	9	4	10	rna68294	3.65471	-1.80575	0.000947515	0.16891	661	0	rna68294	XR_001779918.1	Pld2	phospholipase D2, transcript variant X7							3.02341		0.772345
rna109359	12	225	27	17	20	21	rna109359	5.31464	-2.4068	0.000960758	0.171012	662	0	rna109359	NM_001291270.1	Mrps23	mitochondrial ribosomal protein S23, transcript variant 2							3.01739		0.766973
rna70921	168	261	189	457	305	460	rna70921	8.17928	0.630874	0.000969174	0.17225	663	0	rna70921	NM_025404.3	Arl4d	ADP-ribosylation factor-like 4D							3.0136		0.763841
rna57821	3728	4749	4988	7014	6695	7475	rna57821	12.4699	0.30017	0.000980759	0.174046	664	0	rna57821	XR_001778822.1	Rasgrf1	RAS protein-specific guanine nucleotide-releasing factor 1, transcript variant X2							3.00844		0.759335
rna105662	26	36	25	12	8	24	rna105662	4.36537	-1.35561	0.000982239	0.174047	665	0	rna105662	NR_038184.1	C430049B03Rik	RIKEN cDNA C430049B03 gene, transcript variant 1							3.00778		0.759334
rna77693	11	20	13	11	4	2	rna77693	3.18505	-1.71394	0.000990715	0.175285	666	0	rna77693	NM_178204.2	Hist1h3d	histone cluster 1, H3d							3.00405		0.756255
rna16991	885	10014	455	467	1326	474	rna16991	10.6919	-2.51427	0.000998463	0.17604	667	0	rna16991	NM_015784.3	Postn	periostin, osteoblast specific factor, transcript variant 1							3.00067		0.75439
rna16993	885	9994	455	466	1325	474	rna16993	10.69	-2.51305	0.000998522	0.17604	668	0	rna16993	NM_001313899.1	Postn	periostin, osteoblast specific factor, transcript variant 5							3.00064		0.75439
rna16992	885	10006	455	466	1326	474	rna16992	10.6911	-2.51388	0.000999461	0.17604	669	0	rna16992	NM_001198766.1	Postn	periostin, osteoblast specific factor, transcript variant 3							3.00023		0.75439
rna109364	12	219	23	17	18	20	rna109364	5.24675	-2.42923	0.00100224	0.176266	670	0	rna109364	NM_001291273.1	Mrps23	mitochondrial ribosomal protein S23, transcript variant 5							2.99903		0.753832
rna1154	1611	3819	1686	1046	2048	1743	rna1154	10.9332	-0.858207	0.00100532	0.176312	671	0	rna1154	NM_007737.2	Col5a2	collagen, type V, alpha 2							2.99769		0.753718
gene4018	0	0	0	3	4	6	gene4018	-2.68194	3.50788	0.00100759	0.176312	672	0	gene4018	GeneID:668119	Gm13691								2.99672		0.753718
rna69783	0	38	0	0	0	0	rna69783	-2.68194	-5.49076	0.00101158	0.176312	673	0	rna69783	NR_045499.1	2210416O15Rik	RIKEN cDNA 2210416O15 gene							2.995		0.753718
rna16990	886	10007	455	469	1329	475	rna16990	10.6934	-2.50978	0.00101269	0.176312	674	0	rna16990	NM_001313898.1	Postn	periostin, osteoblast specific factor, transcript variant 4							2.99452		0.753718
rna16989	886	10019	455	469	1330	475	rna16989	10.6945	-2.5106	0.00101365	0.176312	675	0	rna16989	NM_001198765.1	Postn	periostin, osteoblast specific factor, transcript variant 2							2.99411		0.753718
rna16809	1	4	3	16	9	14	rna16809	2.53361	1.97803	0.0010144	0.176312	676	0	rna16809	XM_006500779.3	Abhd18	abhydrolase domain containing 18, transcript variant X2							2.99379		0.753718
rna16808	1	4	3	16	9	14	rna16808	2.53361	1.97803	0.00101444	0.176312	677	0	rna16808	XM_006500781.2	Abhd18	abhydrolase domain containing 18, transcript variant X4							2.99377		0.753718
rna16806	1	4	3	16	9	14	rna16806	2.53361	1.97803	0.00101447	0.176312	678	0	rna16806	XM_017319592.1	Abhd18	abhydrolase domain containing 18, transcript variant X5							2.99376		0.753718
rna16988	885	10025	454	470	1330	475	rna16988	10.695	-2.51045	0.0010192	0.176872	679	0	rna16988	XM_006501653.2	Postn	periostin, osteoblast specific factor, transcript variant X1							2.99174		0.752341
rna111439	22	34	27	697	27	41	rna111439	6.37978	2.8247	0.0010294	0.17838	680	0	rna111439	NM_001252457.1	Ddx39b	DEAD (Asp-Glu-Ala-Asp) box polypeptide 39B, transcript variant 2							2.98741		0.748653
rna11993	3	219	1	4	1	9	rna11993	4.13264	-4.22823	0.00103258	0.178428	681	0	rna11993	NM_009608.4	Actc1	actin, alpha, cardiac muscle 1							2.98608		0.748536
rna38678	3815	4374	4509	6586	6710	6790	rna38678	12.394	0.303784	0.00103271	0.178428	682	0	rna38678	XM_006506031.1	Clstn3	calsyntenin 3, transcript variant X1							2.98602		0.748536
rna9666	9	345	22	30	16	15	rna9666	5.59327	-2.83913	0.00104094	0.17908	683	0	rna9666	XM_006497755.1	Neb	nebulin, transcript variant X6							2.98257		0.746954
rna9662	9	345	22	30	16	15	rna9662	5.59327	-2.83913	0.00104099	0.17908	684	0	rna9662	XM_006497760.1	Neb	nebulin, transcript variant X11							2.98255		0.746954
rna9661	9	345	22	30	16	15	rna9661	5.59327	-2.83913	0.00104104	0.17908	685	0	rna9661	XM_006497764.1	Neb	nebulin, transcript variant X13							2.98253		0.746954
rna58329	676	921	817	1429	1088	1381	rna58329	10.0048	0.335555	0.00104297	0.17915	686	0	rna58329	XM_006511791.2	Uba5	ubiquitin-like modifier activating enzyme 5, transcript variant X2							2.98173		0.746782
rna9671	9	344	22	30	16	15	rna9671	5.59138	-2.83534	0.00104898	0.179168	687	0	rna9671	NM_010889.1	Neb	nebulin							2.97923		0.74674
rna9659	9	344	22	30	16	15	rna9659	5.59138	-2.83534	0.00104902	0.179168	688	0	rna9659	XM_006497763.1	Neb	nebulin, transcript variant X14							2.97921		0.74674
rna9658	9	344	22	30	16	15	rna9658	5.59138	-2.83534	0.00104911	0.179168	689	0	rna9658	XM_006497766.1	Neb	nebulin, transcript variant X17							2.97918		0.74674
rna9652	9	344	22	30	16	15	rna9652	5.59138	-2.83534	0.00104915	0.179168	690	0	rna9652	XM_006497771.1	Neb	nebulin, transcript variant X21							2.97916		0.74674
rna9665	9	343	22	30	16	15	rna9665	5.58948	-2.83154	0.00105816	0.180445	691	0	rna9665	XM_006497765.1	Neb	nebulin, transcript variant X15							2.97545		0.743655
rna103158	151	296	366	251	127	92	rna103158	7.68346	-1.12458	0.0010602	0.180531	692	0	rna103158	NM_009890.1	Ch25h								2.97461		0.743448
rna9660	9	342	22	30	16	15	rna9660	5.58757	-2.82773	0.00106638	0.180619	693	0	rna9660	XM_006497767.1	Neb	nebulin, transcript variant X16							2.97209		0.743236
rna107326	44	305	7	31	18	17	rna107326	5.62922	-2.68103	0.00106682	0.180619	694	0	rna107326	XM_017318596.1	Tnmd	tenomodulin, transcript variant X2							2.97191		0.743236
rna107325	44	305	7	31	18	17	rna107325	5.62922	-2.68103	0.00106703	0.180619	695	0	rna107325	XM_017318595.1	Tnmd	tenomodulin, transcript variant X1							2.97182		0.743236
rna107324	44	305	7	31	18	17	rna107324	5.62922	-2.68103	0.00106713	0.180619	696	0	rna107324	NM_022322.2	Tnmd	tenomodulin							2.97178		0.743236
rna9649	9	346	23	31	16	15	rna9649	5.6087	-2.82417	0.00106838	0.180619	697	0	rna9649	XM_017316181.1	Neb	nebulin, transcript variant X3							2.97127		0.743236
rna111438	22	34	27	697	27	40	rna111438	6.37884	2.82284	0.00107274	0.180856	698	0	rna111438	NM_019693.3	Ddx39b	DEAD (Asp-Glu-Ala-Asp) box polypeptide 39B, transcript variant 1							2.9695		0.742667
rna11497	792	854	984	1328	1388	1746	rna11497	10.1726	0.398211	0.00107285	0.180856	699	0	rna11497	XM_006499680.3	Trp53i11	transformation related protein 53 inducible protein 11, transcript variant X3							2.96946		0.742667
rna9657	9	341	22	30	16	15	rna9657	5.58566	-2.8239	0.00107542	0.18103	700	0	rna9657	XM_006497769.1	Neb	nebulin, transcript variant X19							2.96842		0.74225
rna11498	791	854	984	1327	1387	1745	rna11498	10.1718	0.397868	0.00108091	0.181694	701	0	rna11498	XM_006499679.3	Trp53i11	transformation related protein 53 inducible protein 11, transcript variant X1							2.96621		0.740659
rna9664	9	340	22	30	16	15	rna9664	5.58374	-2.82007	0.00108345	0.181862	702	0	rna9664	XM_006497768.1	Neb	nebulin, transcript variant X18							2.96519		0.740258
rna109881	3	5	8	23	13	25	rna109881	3.37546	1.57884	0.00109799	0.183991	703	0	rna109881	NM_010435.2	Hira								2.9594		0.735203
rna9656	9	338	22	30	16	15	rna9656	5.57989	-2.81238	0.00110071	0.183991	704	0	rna9656	XM_006497770.1	Neb	nebulin, transcript variant X20							2.95833		0.735203
rna9651	9	338	22	30	16	15	rna9651	5.57989	-2.81238	0.00110082	0.183991	705	0	rna9651	XM_017316215.1	Neb	nebulin, transcript variant X24							2.95828		0.735203
rna69172	799	1112	1119	1746	1731	1493	rna69172	10.3482	0.370621	0.00110598	0.184592	706	0	rna69172	NM_175543.3	Rab11fip4	RAB11 family interacting protein 4 (class II)							2.95625		0.733786
rna1945	2	398	0	10	2	7	rna1945	4.7763	-4.61831	0.0011171	0.186184	707	0	rna1945	XM_011238451.2	Myl1	myosin, light polypeptide 1, transcript variant X2							2.95191		0.730058
rna58528	1343	1688	1682	2465	2341	2545	rna58528	10.95	0.286844	0.0011202	0.186437	708	0	rna58528	XM_011242871.1	Dock3	dedicator of cyto-kinesis 3, transcript variant X3							2.95071		0.729468
rna85961	179	2680	119	202	268	168	rna85961	8.79654	-2.42853	0.0011283	0.18752	709	0	rna85961	NM_001204134.1	C1qtnf3	C1q and tumor necrosis factor related protein 3, transcript variant 1							2.94758		0.726952
rna78669	250	1734	43	114	211	61	rna78669	8.17761	-2.60328	0.00113217	0.187634	710	0	rna78669	NM_001172481.1	Aspn	asporin, transcript variant 2							2.94609		0.726688
rna78668	250	1734	43	114	211	61	rna78668	8.17761	-2.60328	0.00113217	0.187634	711	0	rna78668	NM_025711.3	Aspn	asporin, transcript variant 1							2.94609		0.726688
rna58532	1345	1691	1684	2465	2343	2552	rna58532	10.952	0.286459	0.00113838	0.188387	712	0	rna58532	XM_011242870.1	Dock3	dedicator of cyto-kinesis 3, transcript variant X2							2.94371		0.724949
rna11500	792	853	983	1325	1385	1743	rna11500	10.1706	0.396314	0.00114434	0.188387	713	0	rna11500	XM_006499684.2	Trp53i11	transformation related protein 53 inducible protein 11, transcript variant X6							2.94144		0.724949
rna11499	792	853	983	1325	1385	1743	rna11499	10.1706	0.396314	0.00114492	0.188387	714	0	rna11499	XM_006499685.2	Trp53i11	transformation related protein 53 inducible protein 11, transcript variant X7							2.94122		0.724949
rna58530	1345	1692	1684	2465	2343	2552	rna58530	10.9521	0.286186	0.00114661	0.188387	715	0	rna58530	XM_011242873.1	Dock3	dedicator of cyto-kinesis 3, transcript variant X5							2.94058		0.724949
rna58534	1345	1692	1684	2465	2343	2552	rna58534	10.9521	0.286186	0.00114667	0.188387	716	0	rna58534	XM_011242869.1	Dock3	dedicator of cyto-kinesis 3, transcript variant X1							2.94056		0.724949
rna11502	791	853	983	1324	1384	1742	rna11502	10.1698	0.39597	0.00115817	0.188387	717	0	rna11502	NM_001025246.1	Trp53i11	transformation related protein 53 inducible protein 11							2.93623		0.724949
rna11501	791	853	983	1324	1384	1742	rna11501	10.1698	0.39597	0.0011582	0.188387	718	0	rna11501	XM_006499681.2	Trp53i11	transformation related protein 53 inducible protein 11, transcript variant X5							2.93622		0.724949
rna58527	1339	1678	1677	2457	2333	2532	rna58527	10.9444	0.286832	0.00115999	0.188387	719	0	rna58527	XM_017313261.1	Dock3	dedicator of cyto-kinesis 3, transcript variant X7							2.93555		0.724949
rna65365	3	97	1	4	0	3	rna65365	3.06122	-4.10104	0.00116284	0.188387	720	0	rna65365	NM_018870.3	Pgam2	phosphoglycerate mutase 2							2.93448		0.724949
rna58531	1341	1681	1679	2457	2335	2539	rna58531	10.9463	0.286446	0.00116672	0.188387	721	0	rna58531	XM_017313260.1	Dock3	dedicator of cyto-kinesis 3, transcript variant X6							2.93303		0.724949
rna9669	9	345	22	31	16	15	rna9669	5.60473	-2.81623	0.00116693	0.188387	722	0	rna9669	XM_006497749.1	Neb	nebulin, transcript variant X1							2.93295		0.724949
rna9668	9	345	22	31	16	15	rna9668	5.60473	-2.81623	0.00116699	0.188387	723	0	rna9668	XM_017316188.1	Neb	nebulin, transcript variant X7							2.93293		0.724949
rna9667	9	345	22	31	16	15	rna9667	5.60473	-2.81623	0.00116709	0.188387	724	0	rna9667	XM_006497762.1	Neb	nebulin, transcript variant X12							2.93289		0.724949
rna9663	9	345	22	31	16	15	rna9663	5.60473	-2.81623	0.00116721	0.188387	725	0	rna9663	XM_006497754.1	Neb	nebulin, transcript variant X5							2.93285		0.724949
rna9655	9	345	22	31	16	15	rna9655	5.60473	-2.81623	0.00116726	0.188387	726	0	rna9655	XM_006497757.1	Neb	nebulin, transcript variant X8							2.93283		0.724949
rna9653	9	345	22	31	16	15	rna9653	5.60473	-2.81623	0.00116734	0.188387	727	0	rna9653	XM_006497758.1	Neb	nebulin, transcript variant X9							2.9328		0.724949
rna9646	9	345	22	31	16	15	rna9646	5.60473	-2.81623	0.00116742	0.188387	728	0	rna9646	XM_011239032.1	Neb	nebulin, transcript variant X4							2.93277		0.724949
rna9645	9	345	22	31	16	15	rna9645	5.60473	-2.81623	0.00116753	0.188387	729	0	rna9645	XM_006497751.1	Neb	nebulin, transcript variant X2							2.93273		0.724949
rna9670	9	349	23	32	16	15	rna9670	5.6256	-2.81288	0.00116947	0.188387	730	0	rna9670	XM_006497776.1	Neb	nebulin, transcript variant X26							2.93201		0.724949
rna19488	1655	1843	2038	2907	3064	2970	rna19488	11.2126	0.333902	0.00116987	0.188387	731	0	rna19488	XM_006501407.2	Slc6a17	solute carrier family 6 (neurotransmitter transporter), member 17, transcript variant X2							2.93186		0.724949
rna58526	1345	1692	1684	2465	2342	2550	rna58526	10.9518	0.285598	0.00117179	0.188387	732	0	rna58526	XM_011242872.1	Dock3	dedicator of cyto-kinesis 3, transcript variant X4							2.93115		0.724949
rna90637	2468	3108	2957	4409	4086	4691	rna90637	11.7992	0.271866	0.00117461	0.188387	733	0	rna90637	XM_006522034.1	Pi4ka	phosphatidylinositol 4-kinase, catalytic, alpha polypeptide, transcript variant X1							2.93011		0.724949
rna58525	1341	1682	1679	2457	2335	2539	rna58525	10.9465	0.286172	0.00117533	0.188387	734	0	rna58525	NM_153413.2	Dock3	dedicator of cyto-kinesis 3							2.92984		0.724949
rna58529	1341	1682	1679	2457	2335	2539	rna58529	10.9465	0.286172	0.00117543	0.188387	735	0	rna58529	XM_006511691.1	Dock3	dedicator of cyto-kinesis 3, transcript variant X8							2.9298		0.724949
rna19489	1656	1846	2038	2907	3064	2971	rna19489	11.2131	0.333064	0.00117683	0.188387	736	0	rna19489	XM_006501406.2	Slc6a17	solute carrier family 6 (neurotransmitter transporter), member 17, transcript variant X1							2.92928		0.724949
rna90636	2466	3105	2956	4407	4083	4686	rna90636	11.7982	0.271784	0.00117828	0.188387	737	0	rna90636	NM_001001983.2	Pi4ka	phosphatidylinositol 4-kinase, catalytic, alpha polypeptide							2.92875		0.724949
rna11504	791	853	978	1319	1380	1740	rna11504	10.1666	0.395064	0.00118338	0.188947	738	0	rna11504	XM_017318948.1	Trp53i11	transformation related protein 53 inducible protein 11, transcript variant X2							2.92687		0.723661
rna5443	0	0	0	4	2	7	rna5443	-2.68194	3.48519	0.00118588	0.18909	739	0	rna5443	NM_175296.4	Mael	maelstrom spermatogenic transposon silencer							2.92596		0.723331
rna85960	179	2672	116	201	268	168	rna85960	8.79277	-2.42534	0.00119085	0.189625	740	0	rna85960	NM_030888.4	C1qtnf3	C1q and tumor necrosis factor related protein 3, transcript variant 2							2.92414		0.722105
rna67788	819	13	9	22	40	12	rna67788	6.50668	-4.02919	0.00119407	0.189747	741	0	rna67788	XM_011248822.1	Pirt	phosphoinositide-interacting regulator of transient receptor potential channels, transcript variant X1							2.92297		0.721824
rna9648	9	342	22	31	16	15	rna9648	5.59902	-2.80482	0.00119626	0.189747	742	0	rna9648	XM_006497775.1	Neb	nebulin, transcript variant X23							2.92217		0.721824
rna9647	9	342	22	31	16	15	rna9647	5.59902	-2.80482	0.00119645	0.189747	743	0	rna9647	XM_006497774.1	Neb	nebulin, transcript variant X22							2.92211		0.721824
rna53582	19	2815	14	85	16	39	rna53582	7.63481	-4.56794	0.00120184	0.19009	744.5	0	rna53582	NM_009606.3	Acta1	actin, alpha 1, skeletal muscle, transcript variant 2							2.92015		0.72104
rna53583	19	2815	14	85	16	39	rna53583	7.63481	-4.56794	0.00120184	0.19009	744.5	0	rna53583	NM_001272041.1	Acta1	actin, alpha 1, skeletal muscle, transcript variant 1							2.92015		0.72104
rna58533	1341	1677	1677	2456	2333	2530	rna58533	10.9443	0.285825	0.0012109	0.191183	746	0	rna58533	XM_011242875.2	Dock3	dedicator of cyto-kinesis 3, transcript variant X10							2.91689		0.71855
rna66882	220	284	280	218	233	221	rna66882	7.93175	-0.571066	0.00121199	0.191183	747	0	rna66882	NM_008390.2	Irf1								2.9165		0.71855
rna19487	1663	1855	2053	2930	3090	2974	rna19487	11.2214	0.333593	0.00122545	0.192745	748	0	rna19487	NM_001293689.1	Slc6a17	solute carrier family 6 (neurotransmitter transporter), member 17, transcript variant 1							2.9117		0.715017
rna19486	1663	1855	2053	2930	3090	2974	rna19486	11.2214	0.333593	0.00122549	0.192745	749	0	rna19486	NM_172271.2	Slc6a17	solute carrier family 6 (neurotransmitter transporter), member 17, transcript variant 2							2.91169		0.715017
rna38736	559	860	614	661	625	690	rna38736	9.39011	-0.384692	0.0012268	0.192745	750	0	rna38736	NM_013534.4	P3h3	prolyl 3-hydroxylase 3							2.91123		0.715017
rna67790	446	4	3	9	16	8	rna67790	5.47511	-4.31328	0.00123091	0.192885	751	0	rna67790	XM_006532579.3	Pirt	phosphoinositide-interacting regulator of transient receptor potential channels, transcript variant X2							2.90977		0.714702
rna67802	4	317	15	18	16	11	rna67802	5.2957	-3.09552	0.00123246	0.192885	752	0	rna67802	NM_001099635.1	Myh3	myosin, heavy polypeptide 3, skeletal muscle, embryonic							2.90923		0.714702
rna67801	4	317	15	18	16	11	rna67801	5.2957	-3.09552	0.0012326	0.192885	753	0	rna67801	XM_006532412.1	Myh3	myosin, heavy polypeptide 3, skeletal muscle, embryonic, transcript variant X1							2.90918		0.714702
rna9650	8	338	22	30	16	15	rna9650	5.57739	-2.80737	0.00125277	0.195781	754	0	rna9650	XM_017316216.1	Neb	nebulin, transcript variant X25							2.90213		0.70823
id861823	45	0	5	0	0	2	id861823	1.81582	-5.23836	0.00126487	0.197411	755	0	id861823	GeneID:668478	Ighv1-9								2.89795		0.70463
rna2087	1529	2246	1088	1657	1219	1263	rna2087	10.5536	-0.58342	0.00128024	0.199545	756	0	rna2087	NM_008342.3	Igfbp2	insulin-like growth factor binding protein 2, transcript variant 1							2.89271		0.699959
rna58490	578	859	680	733	635	747	rna58490	9.46812	-0.349157	0.0012821	0.19957	757	0	rna58490	XM_006511720.1	Parp3	poly (ADP-ribose) polymerase family, member 3, transcript variant X3							2.89208		0.699904
rna112054	15	9	7	3	5	1	rna112054	2.5353	-2.16025	0.00128852	0.19961	758	0	rna112054	NM_010929.2	Notch4								2.88991		0.699818
rna105661	22	31	23	11	8	21	rna105661	4.19975	-1.29374	0.00129081	0.19961	759	0	rna105661	NR_038185.1	C430049B03Rik	RIKEN cDNA C430049B03 gene, transcript variant 2							2.88914		0.699818
rna88620	1	5	4	15	14	13	rna88620	2.75231	1.78449	0.001291	0.19961	760	0	rna88620	NR_029729.1	Mirlet7c-2	microRNA let7c-2							2.88907		0.699818
rna71282	1034	1073	927	620	967	1051	rna71282	9.90332	-0.56441	0.0012928	0.19961	761	0	rna71282	NM_008626.3	Mrc2	mannose receptor, C type 2							2.88847		0.699818
rna19923	7	49	8	7	4	5	rna19923	3.37185	-2.26276	0.00129537	0.19961	762	0	rna19923	NM_021503.2	Myoz2	myozenin 2							2.88761		0.699818
rna19922	7	49	8	7	4	5	rna19922	3.37185	-2.26276	0.00129554	0.19961	763	0	rna19922	XM_006501830.3	Myoz2	myozenin 2, transcript variant X3							2.88755		0.699818
rna19921	7	49	8	7	4	5	rna19921	3.37185	-2.26276	0.00129573	0.19961	764	0	rna19921	XM_006501828.3	Myoz2	myozenin 2, transcript variant X1							2.88749		0.699818
rna19920	7	49	8	7	4	5	rna19920	3.37185	-2.26276	0.0012959	0.19961	765	0	rna19920	XM_006501829.3	Myoz2	myozenin 2, transcript variant X2							2.88743		0.699818
rna5885	6	31	13	6	6	6	rna5885	3.29617	-1.74855	0.00130375	0.20011	766	0	rna5885	NM_172648.3	Ifi205	interferon activated gene 205							2.88481		0.698731
rna58491	578	859	680	733	636	747	rna58491	9.46848	-0.348427	0.00130456	0.20011	767	0	rna58491	XM_006511718.1	Parp3	poly (ADP-ribose) polymerase family, member 3, transcript variant X1							2.88453		0.698731
rna58535	1328	1679	1671	2439	2304	2536	rna58535	10.9372	0.283467	0.00130638	0.20011	768	0	rna58535	XM_011242874.2	Dock3	dedicator of cyto-kinesis 3, transcript variant X9							2.88393		0.698731
rna71281	1036	1074	934	621	973	1053	rna71281	9.90823	-0.564091	0.00130759	0.20011	769	0	rna71281	XM_006532406.3	Mrc2	mannose receptor, C type 2, transcript variant X1							2.88353		0.698731
rna58489	577	858	680	732	635	747	rna58489	9.46708	-0.348416	0.00130764	0.20011	770	0	rna58489	XM_006511719.3	Parp3	poly (ADP-ribose) polymerase family, member 3, transcript variant X2							2.88351		0.698731
rna79727	471	726	624	983	991	975	rna79727	9.60058	0.355621	0.00130991	0.200197	771	0	rna79727	XR_001780768.1	Adcy2	adenylate cyclase 2, transcript variant X1							2.88276		0.698543
rna9654	8	345	22	31	16	15	rna9654	5.60227	-2.81131	0.00132588	0.202376	772	0	rna9654	XM_006497759.1	Neb	nebulin, transcript variant X10							2.8775		0.693842
rna23497	7	4	5	2	1	0	rna23497	1.24802	-2.81465	0.00132898	0.202586	773	0	rna23497	NR_030478.1	Mir491	microRNA 491							2.87648		0.693391
rna85959	163	2304	99	178	237	152	rna85959	8.60447	-2.38548	0.00133126	0.202671	774	0	rna85959	XR_383836.3	C1qtnf3	C1q and tumor necrosis factor related protein 3, transcript variant X1							2.87574		0.693208
rna66501	8	12	13	2	4	6	rna66501	2.73617	-1.80225	0.00134892	0.205095	775	0	rna66501	NM_001281472.1	Psme2b	protease (prosome, macropain) activator subunit 2B							2.87001		0.688045
rna33580	1617	1668	1158	725	1400	1355	rna33580	10.3822	-0.712792	0.00135553	0.205835	776	0	rna33580	NM_008788.2	Pcolce	procollagen C-endopeptidase enhancer protein							2.86789		0.686481
rna105043	23	52	36	188	32	234	rna105043	6.2017	1.67473	0.00135866	0.206044	777	0	rna105043	XR_878032.2	Chst7	carbohydrate (N-acetylglucosamino) sulfotransferase 7, transcript variant X1							2.86689		0.68604
rna58488	571	855	670	718	630	743	rna58488	9.45254	-0.350676	0.0013644	0.20654	778	0	rna58488	XR_001778888.1	Parp3	poly (ADP-ribose) polymerase family, member 3, transcript variant X4							2.86506		0.684995
rna33579	1617	1669	1159	725	1402	1355	rna33579	10.383	-0.712515	0.00136544	0.20654	779	0	rna33579	XM_006504558.3	Pcolce	procollagen C-endopeptidase enhancer protein, transcript variant X1							2.86473		0.684995
rna67729	1330	1618	1596	2326	2380	2416	rna67729	10.9031	0.293965	0.00137248	0.206781	780	0	rna67729	XM_006532872.3	Arhgap44	Rho GTPase activating protein 44, transcript variant X2							2.86249		0.684489
rna87201	3372	3947	4157	6092	5676	6164	rna87201	12.2372	0.285145	0.00137449	0.206781	781	0	rna87201	NR_002864.1	Peg13								2.86186		0.684489
rna1658	663	737	701	718	711	660	rna1658	9.46566	-0.367823	0.0013763	0.206781	782	0	rna1658	XM_006496028.3	Nbeal1	neurobeachin like 1, transcript variant X3							2.86129		0.684489
rna1648	663	736	699	714	711	661	rna1648	9.46367	-0.367884	0.00137935	0.206781	783	0	rna1648	XM_006496030.3	Nbeal1	neurobeachin like 1, transcript variant X5							2.86032		0.684489
rna1647	663	736	699	714	711	661	rna1647	9.46367	-0.367884	0.00137942	0.206781	784	0	rna1647	XM_006496032.3	Nbeal1	neurobeachin like 1, transcript variant X6							2.8603		0.684489
rna74243	31	26	16	134	132	31	rna74243	5.65637	1.65594	0.00138062	0.206781	785	0	rna74243	XM_006515319.3	1700047I17Rik2	RIKEN cDNA 1700047I17 gene 2, transcript variant X1							2.85993		0.684489
rna49235	2234	2530	2798	3989	4020	4044	rna49235	11.6518	0.314628	0.00138101	0.206781	786	0	rna49235	XM_006509002.3	Ank1	ankyrin 1, erythroid, transcript variant X14							2.8598		0.684489
id861523	216	57	13	30	31	14	id861523	5.69444	-2.40167	0.00138107	0.206781	787	0	id861523	GeneID:238447	Igha								2.85979		0.684489
rna55717	3	8	6	3	0	0	rna55717	1.2213	-2.85598	0.00139216	0.207669	788	0	rna55717	NR_106055.1	Mir7087	microRNA 7087							2.85631		0.682629
rna75858	10	5	8	1	2	3	rna75858	2.00874	-2.34739	0.00139852	0.207669	789	0	rna75858	XM_011244192.2	Tc2n	tandem C2 domains, nuclear, transcript variant X5							2.85433		0.682629
rna75855	10	5	8	1	2	3	rna75855	2.00874	-2.34739	0.00139871	0.207669	790	0	rna75855	XM_011244191.2	Tc2n	tandem C2 domains, nuclear, transcript variant X3							2.85427		0.682629
rna4274	2074	2423	1819	1995	2003	2328	rna4274	11.0563	-0.360008	0.00139885	0.207669	791	0	rna4274	NM_021355.3	Fmod	fibromodulin							2.85423		0.682629
rna75854	10	5	8	1	2	3	rna75854	2.00874	-2.34739	0.00139889	0.207669	792	0	rna75854	XM_006516303.3	Tc2n	tandem C2 domains, nuclear, transcript variant X4							2.85422		0.682629
rna75853	10	5	8	1	2	3	rna75853	2.00874	-2.34739	0.00139902	0.207669	793	0	rna75853	NM_028924.3	Tc2n	tandem C2 domains, nuclear, transcript variant 1							2.85418		0.682629
rna105044	23	52	36	186	32	233	rna105044	6.19694	1.66522	0.00139933	0.207669	794	0	rna105044	NM_021715.1	Chst7	carbohydrate (N-acetylglucosamino) sulfotransferase 7							2.85408		0.682629
rna31831	320	476	507	735	759	730	rna31831	9.15658	0.430996	0.00141648	0.209803	795	0	rna31831	NM_001162965.1	Sgsm1	small G protein signaling modulator 1, transcript variant 3							2.84879		0.678189
rna3916	351	638	480	488	413	391	rna3916	8.84447	-0.517369	0.0014204	0.209803	796	0	rna3916	NM_009911.3	Cxcr4	chemokine (C-X-C motif) receptor 4							2.84759		0.678189
rna92535	2072	1752	1564	671	1672	1504	rna92535	10.6017	-0.853465	0.00142055	0.209803	797	0	rna92535	NM_007739.2	Col8a1	collagen, type VIII, alpha 1							2.84754		0.678189
rna3915	351	638	480	488	413	391	rna3915	8.84447	-0.517369	0.00142083	0.209803	798	0	rna3915	XM_006529113.3	Cxcr4	chemokine (C-X-C motif) receptor 4, transcript variant X1							2.84746		0.678189
rna65203	27	43	39	22	26	17	rna65203	4.82137	-1.07381	0.00143254	0.211267	799	0	rna65203	NM_001013365.2	Osm	oncostatin M							2.84389		0.675168
rna98215	21	32	25	17	11	16	rna98215	4.28903	-1.17942	0.00144488	0.212578	800	0	rna98215	NM_025325.2	Haao	3-hydroxyanthranilate 3,4-dioxygenase							2.84017		0.672482
rna98213	21	32	25	17	11	16	rna98213	4.28903	-1.17942	0.00144504	0.212578	801	0	rna98213	XM_006523465.3	Haao	3-hydroxyanthranilate 3,4-dioxygenase, transcript variant X2							2.84012		0.672482
rna1655	663	735	698	713	712	660	rna1655	9.46273	-0.367199	0.00146148	0.214466	802	0	rna1655	XM_006496037.3	Nbeal1	neurobeachin like 1, transcript variant X10							2.83521		0.668641
rna49232	2239	2533	2807	3995	4025	4052	rna49232	11.6545	0.313597	0.00146152	0.214466	803	0	rna49232	XM_006509001.3	Ank1	ankyrin 1, erythroid, transcript variant X13							2.8352		0.668641
rna74801	2517	3314	3679	4852	5510	5150	rna74801	11.9959	0.360464	0.0014693	0.215341	804	0	rna74801	NM_013675.3	Sptb	spectrin beta, erythrocytic							2.83289		0.666874
rna90101	726	1035	933	1411	1330	1477	rna90101	10.142	0.29917	0.00147777	0.216312	805	0	rna90101	XM_006521837.1	Mgrn1	mahogunin, ring finger 1, transcript variant X4							2.83039		0.664919
rna20723	641	995	844	888	769	826	rna20723	9.69726	-0.341467	0.0014856	0.216328	806	0	rna20723	NM_010318.2	Gng5	guanine nucleotide binding protein (G protein), gamma 5							2.8281		0.664887
rna1656	663	735	698	714	712	660	rna1656	9.46307	-0.366529	0.00148831	0.216328	807	0	rna1656	XM_006496034.3	Nbeal1	neurobeachin like 1, transcript variant X8							2.82731		0.664887
rna1654	663	735	698	714	712	660	rna1654	9.46307	-0.366529	0.00148859	0.216328	808	0	rna1654	XM_011238527.2	Nbeal1	neurobeachin like 1, transcript variant X1							2.82723		0.664887
rna67728	1375	1696	1641	2365	2396	2583	rna67728	10.9504	0.285349	0.00148864	0.216328	809	0	rna67728	XM_006532874.3	Arhgap44	Rho GTPase activating protein 44, transcript variant X4							2.82721		0.664887
rna1653	663	735	698	714	712	660	rna1653	9.46307	-0.366529	0.00148882	0.216328	810	0	rna1653	XM_006496029.3	Nbeal1	neurobeachin like 1, transcript variant X2							2.82716		0.664887
rna1651	663	735	698	714	712	660	rna1651	9.46307	-0.366529	0.00148889	0.216328	811	0	rna1651	XM_006496035.3	Nbeal1	neurobeachin like 1, transcript variant X9							2.82714		0.664887
rna1650	663	735	698	714	712	661	rna1650	9.4634	-0.365864	0.00150082	0.217792	812	0	rna1650	XM_006496033.3	Nbeal1	neurobeachin like 1, transcript variant X7							2.82367		0.661958
gene19022	13	14	12	4	5	7	gene19022	3.07463	-1.65353	0.00150681	0.218393	813	0	gene19022	GeneID:672495	Gm16464								2.82194		0.660762
rna1649	664	735	698	714	712	663	rna1649	9.46446	-0.365325	0.00151004	0.218592	814	0	rna1649	XM_006496031.3	Nbeal1	neurobeachin like 1, transcript variant X4							2.82101		0.660365
rna12179	9	5	5	23	16	33	rna12179	3.6575	1.4946	0.00152419	0.220369	815	0	rna12179	NM_177157.4	Gchfr	GTP cyclohydrolase I feedback regulator							2.81696		0.656849
rna49224	2253	2548	2825	4025	4059	4057	rna49224	11.6632	0.313029	0.00155209	0.22373	816	0	rna49224	NM_001277280.2	Ank1	ankyrin 1, erythroid, transcript variant 3							2.80908		0.650276
rna46783	8	3	8	1	2	1	rna46783	1.5936	-2.63505	0.00155595	0.22373	817	0	rna46783	XR_378478.2	Gm30335	predicted gene, 30335							2.808		0.650276
rna45225	3166	5238	2852	2011	3676	3221	rna45225	11.7155	-0.663754	0.00155683	0.22373	818	0	rna45225	NM_001285776.1	Serpinh1	serine (or cysteine) peptidase inhibitor, clade H, member 1, transcript variant 4							2.80776		0.650276
rna45226	3166	5238	2852	2011	3676	3221	rna45226	11.7155	-0.663754	0.00155687	0.22373	819	0	rna45226	NM_009825.2	Serpinh1	serine (or cysteine) peptidase inhibitor, clade H, member 1, transcript variant 1							2.80775		0.650276
rna45227	3166	5238	2852	2011	3676	3221	rna45227	11.7155	-0.663754	0.00155692	0.22373	820	0	rna45227	XM_006507279.3	Serpinh1	serine (or cysteine) peptidase inhibitor, clade H, member 1, transcript variant X2							2.80773		0.650276
rna45228	3166	5239	2853	2012	3678	3221	rna45228	11.7159	-0.663498	0.00156197	0.224087	821	0	rna45228	XM_006507278.3	Serpinh1	serine (or cysteine) peptidase inhibitor, clade H, member 1, transcript variant X1							2.80633		0.649583
rna45223	3163	5238	2851	2011	3675	3220	rna45223	11.715	-0.663504	0.00156321	0.224087	822	0	rna45223	NM_001111044.1	Serpinh1	serine (or cysteine) peptidase inhibitor, clade H, member 1, transcript variant 3							2.80598		0.649583
rna45224	3163	5239	2852	2012	3677	3220	rna45224	11.7154	-0.663248	0.00156833	0.224547	823	0	rna45224	NM_001111043.1	Serpinh1	serine (or cysteine) peptidase inhibitor, clade H, member 1, transcript variant 2							2.80456		0.648693
rna57470	3	34	3	4	1	0	rna57470	2.18138	-3.24498	0.00157564	0.225321	824	0	rna57470	NM_172925.2	Klhl31	kelch-like 31							2.80254		0.647199
rna26658	370	452	233	195	310	258	rna26658	8.24589	-0.816478	0.00158922	0.226987	825	0	rna26658	XM_006538612.3	Mfap2	microfibrillar-associated protein 2, transcript variant X1							2.79882		0.643999
rna26253	1213	1689	1323	1388	1401	1556	rna26253	10.4896	-0.308621	0.00159631	0.227721	826	0	rna26253	NM_008321.2	Id3	inhibitor of DNA binding 3							2.79688		0.642598
rna98211	22	32	25	18	12	15	rna98211	4.31728	-1.16568	0.00159822	0.227721	827	0	rna98211	XR_385257.3	Haao	3-hydroxyanthranilate 3,4-dioxygenase, transcript variant X4							2.79636		0.642598
rna26656	367	451	230	194	307	257	rna26656	8.23606	-0.816167	0.00161457	0.229772	828	0	rna26656	NM_008546.3	Mfap2	microfibrillar-associated protein 2, transcript variant 1							2.79194		0.638703
rna35276	42	35	35	26	24	19	rna35276	4.90139	-1.07641	0.00161879	0.230095	829	0	rna35276	XR_868957.1	Gm38785	predicted gene, 38785							2.79081		0.638093
rna70843	2521	3040	3021	4440	4178	4636	rna70843	11.8087	0.269402	0.0016236	0.2305	830	0	rna70843	XM_006533729.3	Cntnap1	contactin associated protein-like 1, transcript variant X2							2.78952		0.63733
rna8798	96	0	0	2	3	0	rna8798	3.00608	-4.78319	0.0016312	0.231259	831	0	rna8798	XM_006498161.3	Prdm12	PR domain containing 12, transcript variant X1							2.78749		0.635902
rna3269	14804	17379	17052	25356	23579	26930	rna3269	14.3279	0.263556	0.00163287	0.231259	832	0	rna3269	NM_001110315.2	Kif1a	kinesin family member 1A, transcript variant 2							2.78705		0.635902
rna3271	14807	17380	17056	25361	23583	26934	rna3271	14.3282	0.263561	0.00163515	0.231304	833	0	rna3271	NM_001294149.1	Kif1a	kinesin family member 1A, transcript variant 3							2.78644		0.635816
rna3270	14810	17383	17053	25360	23580	26932	rna3270	14.3282	0.263351	0.00164719	0.23255	834	0	rna3270	NM_008440.4	Kif1a	kinesin family member 1A, transcript variant 1							2.78326		0.633484
rna3272	14810	17390	17058	25359	23588	26937	rna3272	14.3284	0.263261	0.00165025	0.23255	835	0	rna3272	NM_001294150.1	Kif1a	kinesin family member 1A, transcript variant 4							2.78245		0.633484
rna3274	14812	17391	17059	25364	23589	26937	rna3274	14.3286	0.263252	0.00165052	0.23255	836	0	rna3274	XM_006529161.3	Kif1a	kinesin family member 1A, transcript variant X8							2.78238		0.633484
rna26654	366	451	230	194	307	257	rna26654	8.23527	-0.814583	0.00165185	0.23255	837	0	rna26654	NM_001161799.1	Mfap2	microfibrillar-associated protein 2, transcript variant 2							2.78203		0.633484
rna16807	1	3	2	12	8	13	rna16807	2.21156	2.14261	0.0016568	0.232918	838	0	rna16807	NM_026622.3	Abhd18	abhydrolase domain containing 18							2.78073		0.632797
rna41110	3	761	1	18	0	23	rna41110	5.79	-4.46131	0.00165842	0.232918	839	0	rna41110	NM_007710.2	Ckm	creatine kinase, muscle							2.78031		0.632797
rna3273	14837	17411	17079	25402	23616	26961	rna3273	14.3304	0.263005	0.00166897	0.23403	840	0	rna3273	XM_006529155.3	Kif1a	kinesin family member 1A, transcript variant X1							2.77755		0.630729
rna58486	586	869	689	747	647	765	rna58486	9.49213	-0.337959	0.00167035	0.23403	841	0	rna58486	NM_145619.3	Parp3	poly (ADP-ribose) polymerase family, member 3, transcript variant 2							2.77719		0.630729
rna3917	348	638	480	488	414	391	rna3917	8.84334	-0.512716	0.00167229	0.23403	842	0	rna3917	XM_006529114.2	Cxcr4	chemokine (C-X-C motif) receptor 4, transcript variant X2							2.77669		0.630729
rna106208	6253	9057	4231	3604	5354	6419	rna106208	12.5073	-0.691489	0.00168287	0.23523	843	0	rna106208	XM_006527758.3	Bgn	biglycan, transcript variant X1							2.77395		0.628507
rna106207	6253	9057	4229	3604	5354	6418	rna106207	12.5072	-0.691433	0.00168953	0.235882	844	0	rna106207	NM_007542.5	Bgn	biglycan							2.77223		0.627305
rna50234	632	862	753	743	715	835	rna50234	9.57265	-0.322052	0.00169307	0.23607	845	0	rna50234	NM_008278.2	Hpgd	hydroxyprostaglandin dehydrogenase 15 (NAD)							2.77132		0.62696
rna112205	0	0	0	3	2	9	rna112205	-2.68194	3.58932	0.00169823	0.23607	846	0	rna112205	NM_134122.2	Nrm								2.77		0.62696
rna58487	586	869	689	747	648	765	rna58487	9.49249	-0.337244	0.00169859	0.23607	847	0	rna58487	NM_001311150.1	Parp3	poly (ADP-ribose) polymerase family, member 3, transcript variant 1							2.76991		0.62696
rna70840	2518	3040	3018	4428	4168	4638	rna70840	11.807	0.268254	0.00169889	0.23607	848	0	rna70840	XM_006533728.3	Cntnap1	contactin associated protein-like 1, transcript variant X1							2.76983		0.62696
rna43388	876	1035	712	833	749	945	rna43388	9.75899	-0.418924	0.00171021	0.237363	849	0	rna43388	XM_006540597.1	Dbp	D site albumin promoter binding protein, transcript variant X2							2.76695		0.624587
rna22422	657	731	791	1161	1300	1152	rna22422	9.88777	0.374096	0.00171423	0.23764	850	0	rna22422	NM_001081141.1	Gabbr2	gamma-aminobutyric acid (GABA) B receptor, 2							2.76593		0.62408
rna11503	807	866	996	1335	1389	1751	rna11503	10.1854	0.380743	0.00172867	0.239361	851	0	rna11503	XM_017318949.1	Trp53i11	transformation related protein 53 inducible protein 11, transcript variant X4							2.76229		0.620946
rna49234	2287	2581	2879	4081	4108	4127	rna49234	11.6848	0.310774	0.00174317	0.240971	852	0	rna49234	XM_006508999.3	Ank1	ankyrin 1, erythroid, transcript variant X11							2.75866		0.618036
rna49233	2288	2584	2880	4082	4110	4129	rna49233	11.6856	0.31047	0.00174559	0.240971	853	0	rna49233	XM_006508995.3	Ank1	ankyrin 1, erythroid, transcript variant X7							2.75806		0.618036
rna38404	487	627	686	945	931	1060	rna38404	9.59236	0.353303	0.00174646	0.240971	854	0	rna38404	XM_006505849.3	Lrtm2	leucine-rich repeats and transmembrane domains 2, transcript variant X1							2.75784		0.618036
rna39029	9	22	20	7	10	6	rna39029	3.51505	-1.4491	0.00175026	0.240971	855	0	rna39029	XM_006506796.1	Klrb1b	killer cell lectin-like receptor subfamily B member 1B, transcript variant X1							2.7569		0.618036
rna39030	9	22	20	7	10	6	rna39030	3.51505	-1.4491	0.00175052	0.240971	856	0	rna39030	NM_030599.4	Klrb1b	killer cell lectin-like receptor subfamily B member 1B							2.75683		0.618036
rna48090	29	426	49	53	40	46	rna48090	6.40987	-2.09068	0.00175426	0.241203	857	0	rna48090	NM_009405.2	Tnni2	troponin I, skeletal, fast 2							2.75591		0.617616
rna67724	1416	1736	1710	2472	2491	2592	rna67724	10.9939	0.281347	0.00175766	0.241389	858	0	rna67724	XM_017314452.1	Arhgap44	Rho GTPase activating protein 44, transcript variant X5							2.75507		0.617282
rna913	1051	1272	1386	2067	2132	1833	rna913	10.6381	0.350913	0.00176968	0.242514	859	0	rna913	NM_001029878.1	Lonrf2	LON peptidase N-terminal domain and ring finger 2							2.7521		0.615263
rna49228	2287	2584	2883	4082	4111	4130	rna49228	11.6859	0.310375	0.00177088	0.242514	860	0	rna49228	XM_006508997.3	Ank1	ankyrin 1, erythroid, transcript variant X9							2.75181		0.615263
rna49226	2288	2587	2884	4083	4113	4132	rna49226	11.6866	0.310071	0.0017723	0.242514	861	0	rna49226	XM_006508991.3	Ank1	ankyrin 1, erythroid, transcript variant X3							2.75146		0.615263
rna38752	4	3	5	15	23	12	rna38752	3.06488	1.69929	0.00177408	0.242514	862	0	rna38752	XR_105027.4	A230083G16Rik	RIKEN cDNA A230083G16 gene							2.75103		0.615263
rna83383	1088	1843	1497	1488	1347	1599	rna83383	10.5305	-0.337206	0.00177629	0.242535	863	0	rna83383	NM_201239.3	Rnase4	ribonuclease, RNase A family 4, transcript variant 2							2.75049		0.615226
rna12388	19423	23959	22698	34082	33063	33860	rna12388	14.7465	0.257429	0.0017932	0.244407	864	0	rna12388	XM_006498872.3	Map1a	microtubule-associated protein 1 A, transcript variant X1							2.74637		0.611886
rna49238	2290	2582	2883	4086	4111	4128	rna49238	11.6861	0.310292	0.00179415	0.244407	865	0	rna49238	NM_001277284.2	Ank1	ankyrin 1, erythroid, transcript variant 5							2.74614		0.611886
rna38407	481	619	677	935	913	1051	rna38407	9.57379	0.353208	0.00179651	0.244446	866	0	rna38407	NM_001172207.1	Lrtm2	leucine-rich repeats and transmembrane domains 2, transcript variant 2							2.74557		0.611817
rna33299	901	1304	1181	1726	1716	1841	rna33299	10.4695	0.296456	0.00180066	0.244727	867	0	rna33299	XM_006504334.2	Pom121	nuclear pore membrane protein 121, transcript variant X1							2.74457		0.611317
rna49239	2289	2579	2883	4085	4110	4126	rna49239	11.6855	0.310538	0.00180554	0.245108	868	0	rna49239	NM_001277281.2	Ank1	ankyrin 1, erythroid, transcript variant 4							2.74339		0.610643
rna2088	1289	1915	930	1411	1036	1142	rna2088	10.3327	-0.554952	0.00181031	0.245473	869	0	rna2088	NM_001310659.1	Igfbp2	insulin-like growth factor binding protein 2, transcript variant 2							2.74225		0.609997
rna89845	5	6	4	1	2	0	rna89845	1.20202	-2.63089	0.00181469	0.245785	870	0	rna89845	XR_875690.2	Gm36560	predicted gene, 36560, transcript variant X5							2.7412		0.609445
rna67723	1416	1734	1709	2470	2490	2587	rna67723	10.9927	0.280673	0.00182064	0.246307	871	0	rna67723	XM_006532873.3	Arhgap44	Rho GTPase activating protein 44, transcript variant X3							2.73978		0.608523
rna70842	2547	3070	3043	4474	4216	4652	rna70842	11.8201	0.265964	0.00182679	0.246855	872	0	rna70842	NM_016782.2	Cntnap1	contactin associated protein-like 1							2.73831		0.607558
rna95873	0	1	1	8	5	6	rna95873	1.00112	2.9782	0.0018308	0.247115	873	0	rna95873	NM_013484.2	C2	complement component 2 (within H-2S)							2.73736		0.607102
rna103609	195	252	289	456	546	405	rna103609	8.42172	0.593649	0.00183941	0.247263	874	0	rna103609	XR_001782623.1	Cnnm1	cyclin M1, transcript variant X4							2.73532		0.606841
rna49225	2293	2587	2889	4088	4115	4137	rna49225	11.6883	0.309471	0.00184009	0.247263	875	0	rna49225	XM_006508989.3	Ank1	ankyrin 1, erythroid, transcript variant X1							2.73516		0.606841
rna49229	2293	2587	2889	4088	4115	4137	rna49229	11.6883	0.309471	0.0018401	0.247263	876	0	rna49229	XM_006508993.3	Ank1	ankyrin 1, erythroid, transcript variant X5							2.73516		0.606841
rna49230	2293	2587	2889	4088	4115	4137	rna49230	11.6883	0.309471	0.0018403	0.247263	877	0	rna49230	XM_006508994.3	Ank1	ankyrin 1, erythroid, transcript variant X6							2.73511		0.606841
rna10675	10	15	22	6	5	10	rna10675	3.38764	-1.51681	0.001851	0.247406	878	0	rna10675	NM_177843.3	Gm14461								2.73259		0.606589
rna107670	7	7	131	10	10	5	rna107670	4.33662	-2.85997	0.00185115	0.247406	879	0	rna107670	NM_016883.4	Psmd10	proteasome (prosome, macropain) 26S subunit, non-ATPase, 10, transcript variant 1							2.73256		0.606589
rna107669	7	7	131	10	10	5	rna107669	4.33662	-2.85997	0.00185131	0.247406	880	0	rna107669	NM_001164177.1	Psmd10	proteasome (prosome, macropain) 26S subunit, non-ATPase, 10, transcript variant 2							2.73252		0.606589
rna49231	2292	2584	2889	4087	4114	4135	rna49231	11.6877	0.309717	0.00185152	0.247406	881	0	rna49231	XM_006508998.3	Ank1	ankyrin 1, erythroid, transcript variant X10							2.73247		0.606589
rna49227	2292	2584	2889	4087	4114	4135	rna49227	11.6877	0.309717	0.00185186	0.247406	882	0	rna49227	XM_006508992.3	Ank1	ankyrin 1, erythroid, transcript variant X4							2.73239		0.606589
rna48089	29	426	50	53	40	48	rna48089	6.42137	-2.07382	0.00185921	0.247913	883	0	rna48089	XM_006508539.3	Tnni2	troponin I, skeletal, fast 2, transcript variant X1							2.73067		0.605702
rna76975	905	1142	1215	1631	1955	1756	rna76975	10.4573	0.364814	0.00185986	0.247913	884	0	rna76975	XM_011244019.2	Ptprn2	protein tyrosine phosphatase, receptor type, N polypeptide 2, transcript variant X1							2.73052		0.605702
rna67727	1453	1783	1740	2515	2556	2652	rna67727	11.0266	0.27979	0.00186994	0.247935	885	0	rna67727	NM_175003.3	Arhgap44	Rho GTPase activating protein 44, transcript variant 2							2.72817		0.605662
rna111949	83	32	53	4	36	5	rna111949	4.93943	-2.25841	0.00187452	0.247935	886	0	rna111949	NM_016795.3	Srpk1	serine/arginine-rich protein specific kinase 1							2.72711		0.605662
rna49245	2291	2586	2887	4085	4111	4130	rna49245	11.687	0.3088	0.00187822	0.247935	887	0	rna49245	XM_006508996.2	Ank1	ankyrin 1, erythroid, transcript variant X8							2.72625		0.605662
rna82551	1164	1670	1519	2194	2129	2439	rna82551	10.8283	0.288062	0.00188215	0.247935	888	0	rna82551	XM_006519354.2	Nisch	nischarin, transcript variant X4							2.72535		0.605662
rna101500	1	37	0	0	0	1	rna101500	0.947604	-5.50192	0.00188291	0.247935	889	0	rna101500	XR_388251.3	Pitpnm1	phosphatidylinositol transfer protein, membrane-associated 1, transcript variant X3							2.72517		0.605662
rna101499	1	37	0	0	0	1	rna101499	0.947604	-5.50192	0.00188319	0.247935	890	0	rna101499	XM_017318081.1	Pitpnm1	phosphatidylinositol transfer protein, membrane-associated 1, transcript variant X1							2.7251		0.605662
rna101498	1	37	0	0	0	1	rna101498	0.947604	-5.50192	0.00188348	0.247935	891	0	rna101498	NM_008851.4	Pitpnm1	phosphatidylinositol transfer protein, membrane-associated 1, transcript variant 1							2.72504		0.605662
rna101496	1	37	0	0	0	1	rna101496	0.947604	-5.50192	0.00188377	0.247935	892	0	rna101496	XR_001782560.1	Pitpnm1	phosphatidylinositol transfer protein, membrane-associated 1, transcript variant X4							2.72497		0.605662
rna101495	1	37	0	0	0	1	rna101495	0.947604	-5.50192	0.00188406	0.247935	893	0	rna101495	NR_075078.1	Pitpnm1	phosphatidylinositol transfer protein, membrane-associated 1, transcript variant 2							2.72491		0.605662
rna49222	2302	2605	2905	4114	4149	4140	rna49222	11.6959	0.309197	0.00188876	0.247935	894	0	rna49222	XM_006509000.2	Ank1	ankyrin 1, erythroid, transcript variant X12							2.72382		0.605662
rna11593	82	100	108	91	48	72	rna11593	6.37169	-0.827263	0.00189018	0.247935	895	0	rna11593	NR_027831.1	2810002D19Rik	RIKEN cDNA 2810002D19 gene							2.7235		0.605662
rna49242	2290	2584	2887	4084	4110	4128	rna49242	11.6865	0.308881	0.00189068	0.247935	896	0	rna49242	NM_031158.4	Ank1	ankyrin 1, erythroid, transcript variant 2							2.72338		0.605662
rna49240	2290	2584	2887	4084	4110	4128	rna49240	11.6865	0.308881	0.0018913	0.247935	897	0	rna49240	NM_001277289.2	Ank1	ankyrin 1, erythroid, transcript variant 7							2.72324		0.605662
rna49241	2290	2584	2887	4084	4110	4128	rna49241	11.6865	0.308881	0.00189144	0.247935	898	0	rna49241	NM_001277286.2	Ank1	ankyrin 1, erythroid, transcript variant 6							2.72321		0.605662
rna37749	69	64	57	41	47	45	rna37749	5.75302	-0.886036	0.00189159	0.247935	899	0	rna37749	NM_198612.2	Gxylt2	glucoside xylosyltransferase 2							2.72317		0.605662
rna67725	1453	1781	1740	2514	2558	2648	rna67725	11.0261	0.279805	0.00190201	0.249024	900	0	rna67725	XM_006532871.3	Arhgap44	Rho GTPase activating protein 44, transcript variant X1							2.72079		0.603758
rna88769	1518	1800	1826	2866	2472	2671	rna88769	11.0762	0.279449	0.00191028	0.24968	901	0	rna88769	NM_001002005.2	Panx2	pannexin 2							2.7189		0.602617
rna66504	17	22	19	11	9	11	rna66504	3.83063	-1.2615	0.00191148	0.24968	902	0	rna66504	NM_011579.3	Tgtp1	T cell specific GTPase 1							2.71863		0.602617
rna49244	2292	2584	2888	4086	4110	4129	rna49244	11.687	0.30861	0.00191338	0.24968	903	0	rna49244	NR_102386.2	Ank1	ankyrin 1, erythroid, transcript variant 9							2.7182		0.602617
rna4815	295	310	345	519	579	598	rna4815	8.74364	0.474319	0.00191834	0.249842	904	0	rna4815	XM_006529818.3	Rgs8	regulator of G-protein signaling 8, transcript variant X1							2.71708		0.602334
rna11756	575	666	604	1084	1155	892	rna11756	9.66485	0.410094	0.0019197	0.249842	905	0	rna11756	XM_006499735.3	Tcp11l1	t-complex 11 like 1, transcript variant X2							2.71677		0.602334
rna8765	3726	4608	4648	6529	6412	7116	rna8765	12.4055	0.272284	0.0019247	0.249842	906	0	rna8765	NM_019681.3	Ncs1	neuronal calcium sensor 1							2.71564		0.602334
rna34187	0	0	0	41	0	0	rna34187	-2.68194	5.12642	0.00192522	0.249842	907.5	0	rna34187	NM_007818.3	Cyp3a11	cytochrome P450, family 3, subfamily a, polypeptide 11							2.71552		0.602334
rna52752	0	0	0	40	0	1	rna52752	-2.68194	5.12614	0.00192522	0.249842	907.5	0	rna52752	NM_146214.3	Tat	tyrosine aminotransferase							2.71552		0.602334
rna37458	1821	2435	2371	3383	3524	3413	rna37458	11.4404	0.291719	0.00193222	0.250254	909	0	rna37458	XM_006505991.3	Iqsec1	IQ motif and Sec7 domain 1, transcript variant X10							2.71394		0.60162
rna67726	1453	1781	1739	2513	2555	2647	rna67726	11.0254	0.27913	0.00193264	0.250254	910	0	rna67726	NM_001099288.1	Arhgap44	Rho GTPase activating protein 44, transcript variant 1							2.71385		0.60162
rna31439	10898	13147	12845	19163	17299	20003	rna31439	13.9055	0.255066	0.0019457	0.25104	911	0	rna31439	NM_007756.3	Cplx1	complexin 1							2.71093		0.600257
rna46079	280	354	405	635	645	561	rna46079	8.8623	0.477292	0.00194592	0.25104	912	0	rna46079	NM_001170913.1	Trim66	tripartite motif-containing 66, transcript variant 3							2.71087		0.600257
rna46077	280	354	405	635	645	561	rna46077	8.8623	0.477292	0.00194597	0.25104	913	0	rna46077	XM_006507959.1	Trim66	tripartite motif-containing 66, transcript variant X3							2.71086		0.600257
rna46073	279	352	404	634	644	559	rna46073	8.85802	0.479654	0.00194925	0.25104	914	0	rna46073	XM_011241835.2	Trim66	tripartite motif-containing 66, transcript variant X1							2.71013		0.600257
rna46072	279	352	404	634	644	559	rna46072	8.85802	0.479654	0.00194937	0.25104	915	0	rna46072	XM_006507961.3	Trim66	tripartite motif-containing 66, transcript variant X4							2.71011		0.600257
rna4809	295	309	344	518	579	596	rna4809	8.74099	0.474688	0.00195166	0.25106	916	0	rna4809	XM_006529828.3	Rgs8	regulator of G-protein signaling 8, transcript variant X11							2.7096		0.600222
rna49221	2308	2608	2911	4120	4153	4147	rna49221	11.6983	0.308302	0.00195973	0.251145	917	0	rna49221	XM_006508990.2	Ank1	ankyrin 1, erythroid, transcript variant X2							2.7078		0.600075
rna46075	279	352	404	633	644	559	rna46075	8.85764	0.478893	0.00196047	0.251145	918	0	rna46075	NM_001170912.1	Trim66	tripartite motif-containing 66, transcript variant 1							2.70764		0.600075
rna46074	279	352	404	633	644	559	rna46074	8.85764	0.478893	0.00196054	0.251145	919	0	rna46074	NM_181853.4	Trim66	tripartite motif-containing 66, transcript variant 2							2.70762		0.600075
rna4816	295	309	345	518	579	598	rna4816	8.74256	0.47484	0.00196286	0.251145	920	0	rna4816	XM_006529823.3	Rgs8	regulator of G-protein signaling 8, transcript variant X6							2.70711		0.600075
rna46076	279	352	404	633	644	559	rna46076	8.85764	0.478893	0.00196297	0.251145	921	0	rna46076	XM_006507960.2	Trim66	tripartite motif-containing 66, transcript variant X2							2.70709		0.600075
rna98214	21	32	25	17	11	17	rna98214	4.30477	-1.14795	0.00196936	0.25166	922	0	rna98214	XM_006523466.3	Haao	3-hydroxyanthranilate 3,4-dioxygenase, transcript variant X3							2.70567		0.599186
rna4813	297	311	344	519	579	600	rna4813	8.74613	0.472613	0.00197126	0.25166	923	0	rna4813	XM_006529819.3	Rgs8	regulator of G-protein signaling 8, transcript variant X2							2.70526		0.599186
rna49223	2307	2605	2911	4119	4152	4145	rna49223	11.6978	0.308545	0.00197391	0.251725	924	0	rna49223	NM_001110783.3	Ank1	ankyrin 1, erythroid, transcript variant 1							2.70467		0.599074
rna100126	440	611	331	235	433	362	rna100126	8.6531	-0.761495	0.00197824	0.252005	925	0	rna100126	NM_008908.4	Ppic	peptidylprolyl isomerase C							2.70372		0.598592
rna78173	18	41	15	12	11	13	rna78173	4.09727	-1.35918	0.00199138	0.253319	926	0	rna78173	XR_873248.2	Gm40913	predicted gene, 40913							2.70085		0.596333
rna46078	281	354	405	635	645	561	rna46078	8.86311	0.475687	0.00199286	0.253319	927	0	rna46078	XM_006507962.1	Trim66	tripartite motif-containing 66, transcript variant X5							2.70052		0.596333
rna4814	297	311	344	519	579	599	rna4814	8.74572	0.471796	0.00201146	0.255408	928	0	rna4814	XM_006529820.3	Rgs8	regulator of G-protein signaling 8, transcript variant X3							2.69649		0.592765
rna108999	8	13	3	32	13	65	rna108999	4.08828	1.82317	0.00202591	0.256403	929	0	rna108999	NM_025991.3	Kbtbd4	kelch repeat and BTB (POZ) domain containing 4, transcript variant 2							2.69338		0.591077
rna108998	8	13	3	32	13	65	rna108998	4.08828	1.82317	0.0020262	0.256403	930	0	rna108998	NM_001311116.1	Kbtbd4	kelch repeat and BTB (POZ) domain containing 4, transcript variant 1							2.69332		0.591077
rna95643	59	91	63	288	328	71	rna95643	7.01324	1.37105	0.00202788	0.256403	931	0	rna95643	NM_009318.2	Tapbp	TAP binding protein, transcript variant 2							2.69296		0.591077
rna95642	59	91	63	288	328	71	rna95642	7.01324	1.37105	0.002028	0.256403	932	0	rna95642	NM_001025313.1	Tapbp	TAP binding protein, transcript variant 1							2.69293		0.591077
rna111202	0	0	0	33	1	0	rna111202	-2.68194	4.86058	0.00203364	0.256841	933	0	rna111202	NM_031251.4	Ctns	cystinosis, nephropathic							2.69173		0.590336
rna4811	297	311	344	518	579	600	rna4811	8.74572	0.471789	0.00204088	0.257479	934	0	rna4811	XM_006529824.3	Rgs8	regulator of G-protein signaling 8, transcript variant X7							2.69018		0.589258
rna4808	296	309	344	518	579	596	rna4808	8.74187	0.472943	0.00204737	0.25758	935	0	rna4808	XM_006529826.3	Rgs8	regulator of G-protein signaling 8, transcript variant X9							2.6888		0.589088
rna4810	296	309	344	518	579	596	rna4810	8.74187	0.472943	0.00204748	0.25758	936	0	rna4810	XM_006529827.3	Rgs8	regulator of G-protein signaling 8, transcript variant X10							2.68878		0.589088
rna38406	490	628	690	947	932	1060	rna38406	9.59642	0.348139	0.00204836	0.25758	937	0	rna38406	NM_172492.3	Lrtm2	leucine-rich repeats and transmembrane domains 2, transcript variant 1							2.68859		0.589088
rna4806	296	315	347	519	582	602	rna4806	8.75233	0.468913	0.00205414	0.25758	938	0	rna4806	NM_026380.3	Rgs8	regulator of G-protein signaling 8							2.68737		0.589088
rna75860	10	5	7	1	2	3	rna75860	1.97839	-2.28669	0.00205845	0.25758	939	0	rna75860	XM_006516305.3	Tc2n	tandem C2 domains, nuclear, transcript variant X6							2.68646		0.589088
rna75857	10	5	7	1	2	3	rna75857	1.97839	-2.28669	0.00205869	0.25758	940	0	rna75857	XM_006516301.3	Tc2n	tandem C2 domains, nuclear, transcript variant X1							2.68641		0.589088
rna75856	10	5	7	1	2	3	rna75856	1.97839	-2.28669	0.00205893	0.25758	941	0	rna75856	XM_017315217.1	Tc2n	tandem C2 domains, nuclear, transcript variant X2							2.68636		0.589088
rna75852	10	5	7	1	2	3	rna75852	1.97839	-2.28669	0.00205917	0.25758	942	0	rna75852	NM_001082976.2	Tc2n	tandem C2 domains, nuclear, transcript variant 2							2.68631		0.589088
rna18236	897	968	922	868	910	1043	rna18236	9.88562	-0.347167	0.00207248	0.25897	943	0	rna18236	NM_001113331.2	Shc1	src homology 2 domain-containing transforming protein C1, transcript variant 1							2.68351		0.586751
rna4812	297	311	344	518	579	599	rna4812	8.74531	0.470971	0.00207496	0.259005	944	0	rna4812	XM_006529825.3	Rgs8	regulator of G-protein signaling 8, transcript variant X8							2.68299		0.586692
rna4807	297	309	344	519	579	596	rna4807	8.74315	0.472027	0.00208418	0.259881	945	0	rna4807	XM_006529821.3	Rgs8	regulator of G-protein signaling 8, transcript variant X4							2.68106		0.585225
rna71105	4	3	68	2	1	7	rna71105	3.17722	-3.28134	0.00209294	0.260697	946	0	rna71105	XR_880234.2	Gm39395	predicted gene, 39395							2.67924		0.583863
rna110674	15	37	56	24	16	8	rna110674	4.58172	-1.4858	0.00209779	0.260779	947	0	rna110674	NM_133853.3	Magi3								2.67824		0.583728
rna110673	15	37	56	24	16	8	rna110673	4.58172	-1.4858	0.00209802	0.260779	948	0	rna110673	NM_001159354.1	Magi3								2.67819		0.583728
rna69171	2928	4001	3669	5604	4976	5569	rna69171	12.0992	0.25649	0.0021027	0.261021	949	0	rna69171	XM_006533403.1	Rab11fip4	RAB11 family interacting protein 4 (class II), transcript variant X1							2.67722		0.583324
rna60788	39	3	2	2	2	2	rna60788	2.53828	-3.4027	0.0021044	0.261021	950	0	rna60788	NM_001162937.1	Trappc3l	trafficking protein particle complex 3 like							2.67687		0.583324
rna4805	296	315	347	518	582	602	rna4805	8.75192	0.468091	0.00211687	0.262292	951	0	rna4805	XM_006529822.3	Rgs8	regulator of G-protein signaling 8, transcript variant X5							2.6743		0.581215
rna93438	12	14	16	9	7	2	rna93438	3.21607	-1.56782	0.00214543	0.265551	952	0	rna93438	NM_145125.3	Brwd1	bromodomain and WD repeat domain containing 1, transcript variant 1							2.66849		0.575852
rna8834	3811	5142	5013	7039	7082	7378	rna8834	12.5064	0.273794	0.00215401	0.266333	953	0	rna8834	NM_172661.3	Prrc2b	proline-rich coiled-coil 2B, transcript variant 2							2.66675		0.574574
rna108220	64	18	18	12	16	12	rna108220	4.46949	-1.7718	0.00215718	0.266446	954	0	rna108220	NM_011147.1	Ppef1	protein phosphatase with EF hand calcium-binding domain 1							2.66611		0.57439
rna98311	3053	3708	3932	5628	5791	5412	rna98311	12.1413	0.302224	0.00218627	0.269492	955	0	rna98311	NM_001163623.1	Prepl	prolyl endopeptidase-like, transcript variant 3							2.6603		0.569454
rna36768	73	80	66	67	40	50	rna36768	5.96282	-0.854245	0.00218642	0.269492	956	0	rna36768	XR_869185.1	Gm38837	predicted gene, 38837							2.66027		0.569454
rna81647	527	578	614	990	1168	841	rna81647	9.58523	0.450907	0.00220463	0.271453	957	0	rna81647	XM_006518047.3	Cadps	Ca2+-dependent secretion activator, transcript variant X35							2.65666		0.566306
rna98310	3047	3700	3925	5617	5780	5399	rna98310	12.1384	0.302058	0.00221596	0.272563	958	0	rna98310	NM_001163624.1	Prepl	prolyl endopeptidase-like, transcript variant 4							2.65444		0.564534
rna4804	295	312	342	512	579	596	rna4804	8.73905	0.468653	0.00222208	0.27284	959	0	rna4804	XM_006529829.3	Rgs8	regulator of G-protein signaling 8, transcript variant X12							2.65324		0.564092
rna8839	3818	5148	5015	7038	7086	7383	rna8839	12.5075	0.272743	0.00222509	0.27284	960	0	rna8839	XM_006497952.3	Prrc2b	proline-rich coiled-coil 2B, transcript variant X5							2.65265		0.564092
rna8840	3818	5148	5015	7038	7086	7383	rna8840	12.5075	0.272743	0.00222516	0.27284	961	0	rna8840	XM_006497953.3	Prrc2b	proline-rich coiled-coil 2B, transcript variant X6							2.65264		0.564092
rna112082	27	26	8	11	8	8	rna112082	3.78332	-1.56249	0.0022409	0.27422	962	0	rna112082	NM_001163770.1	Dxo								2.64958		0.561901
rna112081	27	26	8	11	8	8	rna112081	3.78332	-1.56249	0.00224107	0.27422	963	0	rna112081	NM_033613.2	Dxo								2.64955		0.561901
rna37256	383	446	412	642	657	765	rna37256	9.07391	0.373514	0.00224752	0.274725	964	0	rna37256	NM_201244.1	Copg1	coatomer protein complex, subunit gamma 1, transcript variant 2							2.6483		0.561103
rna69173	2897	3974	3633	5542	4916	5536	rna69173	12.0857	0.255533	0.00225573	0.275442	965	0	rna69173	XM_006533404.3	Rab11fip4	RAB11 family interacting protein 4 (class II), transcript variant X2							2.64671		0.55997
rna68770	1566	2514	1989	3698	2820	3151	rna68770	11.3213	0.328088	0.00225983	0.275658	966	0	rna68770	XM_006532827.3	Slc43a2	solute carrier family 43, member 2, transcript variant X9							2.64592		0.55963
rna55631	1009	1205	1326	1840	2124	1825	rna55631	10.576	0.359876	0.00226406	0.275887	967	0	rna55631	NM_001014761.2	Scn2b	sodium channel, voltage-gated, type II, beta							2.64511		0.559268
rna95060	290	35	26	41	31	34	rna95060	6.09642	-2.24426	0.0022829	0.277629	968	0	rna95060	NM_001002895.2	AI413582	expressed sequence AI413582							2.64151		0.556535
rna95059	290	35	26	41	31	34	rna95059	6.09642	-2.24426	0.00228307	0.277629	969	0	rna95059	XM_011246240.2	AI413582	expressed sequence AI413582, transcript variant X2							2.64148		0.556535
rna11371	15	17	13	10	3	8	rna11371	3.36107	-1.48859	0.00229534	0.278834	970	0	rna11371	GeneID:102465604	Mir6999	mmu-miR-6999-3p							2.63915		0.554654
rna68768	1571	2520	1993	3709	2825	3156	rna68768	11.3247	0.327592	0.00231397	0.280807	971	0	rna68768	NM_001199283.1	Slc43a2	solute carrier family 43, member 2, transcript variant 1							2.63564		0.551591
rna94695	5267	6444	6276	9269	8550	9607	rna94695	12.8664	0.251219	0.00232392	0.281139	972	0	rna94695	NM_013931.4	Mapk8ip3	mitogen-activated protein kinase 8 interacting protein 3, transcript variant 1							2.63378		0.551078
rna94691	5267	6444	6276	9269	8550	9607	rna94691	12.8664	0.251219	0.00232459	0.281139	973	0	rna94691	NM_001163447.1	Mapk8ip3	mitogen-activated protein kinase 8 interacting protein 3, transcript variant 2							2.63365		0.551078
rna94690	5265	6441	6269	9264	8543	9599	rna94690	12.8654	0.251115	0.00232617	0.281139	974	0	rna94690	NM_001163451.1	Mapk8ip3	mitogen-activated protein kinase 8 interacting protein 3, transcript variant 6							2.63336		0.551078
rna94693	5265	6441	6269	9264	8543	9599	rna94693	12.8654	0.251115	0.00232625	0.281139	975	0	rna94693	NM_001163450.1	Mapk8ip3	mitogen-activated protein kinase 8 interacting protein 3, transcript variant 5							2.63334		0.551078
rna94696	5265	6441	6271	9266	8543	9599	rna94696	12.8655	0.251059	0.00233382	0.281766	976	0	rna94696	NM_001163449.1	Mapk8ip3	mitogen-activated protein kinase 8 interacting protein 3, transcript variant 4							2.63193		0.550112
rna51918	689	1818	709	578	884	830	rna51918	9.81545	-0.788181	0.00234882	0.283286	977	0	rna51918	XM_006530751.2	Mmp2	matrix metallopeptidase 2, transcript variant X1							2.62915		0.547775
rna98313	3082	3737	3963	5661	5826	5454	rna98313	12.152	0.299531	0.00235284	0.283481	978	0	rna98313	NM_001163622.1	Prepl	prolyl endopeptidase-like, transcript variant 1							2.62841		0.547477
rna98312	3067	3718	3944	5639	5797	5422	rna98312	12.145	0.299543	0.00237211	0.285252	979	0	rna98312	NM_145984.3	Prepl	prolyl endopeptidase-like, transcript variant 2							2.62486		0.544771
rna49243	1884	2145	2442	3404	3509	3402	rna49243	11.4272	0.316402	0.00237238	0.285252	980	0	rna49243	NR_102385.2	Ank1	ankyrin 1, erythroid, transcript variant 8							2.62482		0.544771
rna34931	0	45	0	1	0	0	rna34931	1.06983	-5.72298	0.00237631	0.285325	981	0	rna34931	NM_053098.2	Lmod2	leiomodin 2 (cardiac)							2.6241		0.54466
rna68766	1559	2507	1986	3691	2808	3139	rna68766	11.3169	0.32757	0.00237783	0.285325	982	0	rna68766	NM_001199284.1	Slc43a2	solute carrier family 43, member 2, transcript variant 2							2.62382		0.54466
rna38405	492	633	694	951	932	1061	rna38405	9.60188	0.341988	0.00238215	0.285553	983	0	rna38405	XM_011241276.2	Lrtm2	leucine-rich repeats and transmembrane domains 2, transcript variant X2							2.62303		0.544313
rna94692	5265	6440	6268	9260	8538	9593	rna94692	12.8649	0.250474	0.00238627	0.285756	984	0	rna94692	NM_001163453.1	Mapk8ip3	mitogen-activated protein kinase 8 interacting protein 3, transcript variant 7							2.62228		0.544004
rna68767	1559	2507	1986	3688	2808	3139	rna68767	11.3167	0.327133	0.00238924	0.285821	985	0	rna68767	NM_173388.2	Slc43a2	solute carrier family 43, member 2, transcript variant 3							2.62174		0.543907
rna94694	5267	6443	6275	9264	8545	9600	rna94694	12.8659	0.250477	0.00239501	0.286221	986	0	rna94694	NM_001163448.1	Mapk8ip3	mitogen-activated protein kinase 8 interacting protein 3, transcript variant 3							2.62069		0.543299
rna33298	926	1353	1220	1791	1768	1866	rna33298	10.5121	0.288134	0.00240255	0.286496	987	0	rna33298	NM_148932.2	Pom121	nuclear pore membrane protein 121							2.61933		0.542882
rna51919	687	1818	709	577	884	830	rna51919	9.81461	-0.787719	0.00240353	0.286496	988	0	rna51919	NM_008610.3	Mmp2	matrix metallopeptidase 2							2.61915		0.542882
rna71183	6402	7924	8434	11594	11497	12130	rna71183	13.2169	0.276203	0.0024046	0.286496	989	0	rna71183	NM_008740.4	Nsf	N-ethylmaleimide sensitive fusion protein							2.61896		0.542882
rna98212	21	32	25	17	13	16	rna98212	4.32349	-1.11051	0.00241219	0.286895	990	0	rna98212	XM_006523463.3	Haao	3-hydroxyanthranilate 3,4-dioxygenase, transcript variant X1							2.61759		0.542277
rna46860	9	483	5	30	4	20	rna46860	5.68768	-3.43615	0.00241519	0.286895	991	0	rna46860	NM_007504.2	Atp2a1	ATPase, Ca++ transporting, cardiac muscle, fast twitch 1							2.61705		0.542277
rna111697	68	276	48	40	52	76	rna111697	6.39153	-1.50388	0.00242044	0.286895	992	0	rna111697	NM_019923.4	Itpr2								2.61611		0.542277
rna111696	68	276	48	40	52	76	rna111696	6.39153	-1.50388	0.00242101	0.286895	993	0	rna111696	NM_010586.2	Itpr2								2.616		0.542277
gene3956	0	0	0	9	1	3	gene3956	-2.68194	3.47772	0.0024218	0.286895	994	0	gene3956	GeneID:667920	Gm13726								2.61586		0.542277
rna11757	591	688	617	1097	1167	915	rna11757	9.69524	0.392658	0.00242257	0.286895	995	0	rna11757	XM_006499734.3	Tcp11l1	t-complex 11 like 1, transcript variant X1							2.61572		0.542277
rna73516	70	164	155	78	105	77	rna73516	6.72881	-0.888405	0.00243531	0.288115	996	0	rna73516	NM_021384.4	Rsad2	radical S-adenosyl methionine domain containing 2							2.61345		0.540434
rna46859	9	481	5	30	4	20	rna46859	5.68479	-3.43037	0.00243895	0.288256	997	0	rna46859	XM_006507268.1	Atp2a1	ATPase, Ca++ transporting, cardiac muscle, fast twitch 1, transcript variant X1							2.6128		0.540222
rna110379	21	6	59	8	11	7	rna110379	4.01202	-2.09273	0.00244537	0.288725	998	0	rna110379	NM_001302395.1	Ppt2	palmitoyl-protein thioesterase 2, transcript variant 4							2.61166		0.539516
rna45685	124	222	79	90	83	105	rna45685	6.84039	-0.949729	0.00245524	0.2896	999	0	rna45685	NM_001201391.1	Hbb-bs	hemoglobin, beta adult s chain							2.60991		0.538201
rna79726	535	798	693	1060	1069	1081	rna79726	9.73945	0.321579	0.00247403	0.291301	1000	0	rna79726	NM_153534.2	Adcy2	adenylate cyclase 2							2.6066		0.535659
rna67053	1915	2622	2487	3423	3950	3700	rna67053	11.5336	0.312794	0.00247734	0.291301	1001	0	rna67053	XM_006532234.3	Gria1	glutamate receptor, ionotropic, AMPA1 (alpha 1), transcript variant X1							2.60601		0.535659
rna67054	1915	2622	2487	3423	3950	3700	rna67054	11.5336	0.312794	0.00247758	0.291301	1002	0	rna67054	NM_001252403.1	Gria1	glutamate receptor, ionotropic, AMPA1 (alpha 1), transcript variant 3							2.60597		0.535659
rna68760	1577	2527	2001	3720	2828	3162	rna68760	11.3287	0.325494	0.00248201	0.291301	1003	0	rna68760	XM_006532819.3	Slc43a2	solute carrier family 43, member 2, transcript variant X1							2.6052		0.535659
rna74990	1555	2351	1781	2071	1915	1820	rna74990	10.9112	-0.312389	0.00248202	0.291301	1004	0	rna74990	NM_007564.5	Zfp36l1	zinc finger protein 36, C3H type-like 1							2.6052		0.535659
rna22015	7	18	12	2	8	4	rna22015	2.9326	-1.67948	0.00248504	0.291365	1005	0	rna22015	XR_390504.2	Gm5859	predicted pseudogene 5859							2.60467		0.535563
rna75859	9	5	7	1	2	3	rna75859	1.94105	-2.21201	0.00250408	0.293306	1006	0	rna75859	XM_006516306.2	Tc2n	tandem C2 domains, nuclear, transcript variant X8							2.60135		0.532679
rna8799	82	0	0	2	3	0	rna8799	2.89237	-4.55578	0.00252653	0.295425	1007	0	rna8799	NM_001123362.1	Prdm12	PR domain containing 12							2.59748		0.529552
rna44373	1509	2618	2978	4767	3493	4090	rna44373	11.6082	0.457755	0.00252719	0.295425	1008	0	rna44373	NM_001045489.1	Mfge8	milk fat globule-EGF factor 8 protein, transcript variant 2							2.59736		0.529552
rna58830	1	18	0	0	0	0	rna58830	-2.68194	-4.513	0.00254994	0.295467	1009	0	rna58830	NM_080437.2	Celsr3	cadherin, EGF LAG seven-pass G-type receptor 3							2.59347		0.529492
rna58827	1	18	0	0	0	0	rna58827	-2.68194	-4.513	0.00255002	0.295467	1010	0	rna58827	XM_006511625.2	Celsr3	cadherin, EGF LAG seven-pass G-type receptor 3, transcript variant X6							2.59346		0.529492
rna58826	1	18	0	0	0	0	rna58826	-2.68194	-4.513	0.00255037	0.295467	1011	0	rna58826	XM_006511623.1	Celsr3	cadherin, EGF LAG seven-pass G-type receptor 3, transcript variant X4							2.5934		0.529492
rna58825	1	18	0	0	0	0	rna58825	-2.68194	-4.513	0.00255078	0.295467	1012	0	rna58825	XM_006511622.1	Celsr3	cadherin, EGF LAG seven-pass G-type receptor 3, transcript variant X3							2.59333		0.529492
rna58824	1	18	0	0	0	0	rna58824	-2.68194	-4.513	0.00255116	0.295467	1013	0	rna58824	XM_017313096.1	Celsr3	cadherin, EGF LAG seven-pass G-type receptor 3, transcript variant X2							2.59326		0.529492
rna58823	1	18	0	0	0	0	rna58823	-2.68194	-4.513	0.00255144	0.295467	1014	0	rna58823	XM_006511621.1	Celsr3	cadherin, EGF LAG seven-pass G-type receptor 3, transcript variant X1							2.59321		0.529492
rna58822	1	18	0	0	0	0	rna58822	-2.68194	-4.513	0.00255184	0.295467	1015	0	rna58822	XR_001778786.1	Celsr3	cadherin, EGF LAG seven-pass G-type receptor 3, transcript variant X5							2.59315		0.529492
rna58821	1	18	0	0	0	0	rna58821	-2.68194	-4.513	0.00255225	0.295467	1016	0	rna58821	XR_001778787.1	Celsr3	cadherin, EGF LAG seven-pass G-type receptor 3, transcript variant X8							2.59308		0.529492
rna12435	3501	4015	3966	5902	5274	6942	rna12435	12.244	0.293283	0.00255257	0.295467	1017	0	rna12435	XM_006498656.2	Ckmt1	creatine kinase, mitochondrial 1, ubiquitous, transcript variant X2							2.59302		0.529492
rna12434	3501	4015	3966	5902	5274	6942	rna12434	12.244	0.293283	0.00255262	0.295467	1018	0	rna12434	XM_006498655.1	Ckmt1	creatine kinase, mitochondrial 1, ubiquitous, transcript variant X1							2.59301		0.529492
rna12436	3519	4020	3976	5916	5298	6959	rna12436	12.2484	0.293335	0.00257898	0.298225	1019	0	rna12436	NM_009897.2	Ckmt1	creatine kinase, mitochondrial 1, ubiquitous							2.58855		0.525455
rna95061	290	35	26	42	32	34	rna95061	6.11021	-2.21669	0.00258574	0.298713	1020	0	rna95061	XM_006523413.3	AI413582	expressed sequence AI413582, transcript variant X1							2.58742		0.524745
rna1471	1620	2093	2126	2299	1838	1925	rna1471	10.9636	-0.300301	0.002594	0.299374	1021	0	rna1471	NR_027854.1	Clk1	CDC-like kinase 1, transcript variant 3							2.58603		0.523786
rna44374	1509	2619	2983	4771	3495	4091	rna44374	11.6092	0.457378	0.0026003	0.299809	1022	0	rna44374	NM_008594.2	Mfge8	milk fat globule-EGF factor 8 protein, transcript variant 1							2.58498		0.523156
rna109536	22	20	26	36	32	342	rna109536	5.79948	2.17981	0.002619	0.301669	1023	0	rna109536	NM_138583.2	Tango2	transport and golgi organization 2							2.58186		0.520469
rna12389	20631	25330	23914	35773	34368	35832	rna12389	14.8213	0.245342	0.00263877	0.303649	1024	0	rna12389	NM_032393.2	Map1a	microtubule-associated protein 1 A, transcript variant 1							2.5786		0.517628
rna73841	113	99	75	47	78	70	rna73841	6.3329	-0.929132	0.00264363	0.303912	1025	0	rna73841	NM_011658.2	Twist1	twist basic helix-loop-helix transcription factor 1							2.5778		0.517252
rna27687	165	315	141	118	149	173	rna27687	7.44563	-0.824477	0.00267394	0.306239	1026	0	rna27687	XM_006538884.3	Mmp23	matrix metallopeptidase 23, transcript variant X5							2.57285		0.51394
rna76009	18	1	0	0	0	0	rna76009	-2.68194	-4.84658	0.00267594	0.306239	1027	0	rna76009	XM_017315216.1	Serpina3a	serine (or cysteine) peptidase inhibitor, clade A, member 3A, transcript variant X1							2.57252		0.51394
rna76007	18	1	0	0	0	0	rna76007	-2.68194	-4.84658	0.00267632	0.306239	1028	0	rna76007	NM_001167705.1	Serpina3a	serine (or cysteine) peptidase inhibitor, clade A, member 3A, transcript variant 1							2.57246		0.51394
gene18026	18	1	0	0	0	0	gene18026	-2.68194	-4.84658	0.00267671	0.306239	1029	0	gene18026	GeneID:100502859	Mrgprx3-ps								2.5724		0.51394
rna12390	20603	25308	23895	35736	34308	35787	rna12390	14.8196	0.244846	0.00267687	0.306239	1030	0	rna12390	NM_001173506.1	Map1a	microtubule-associated protein 1 A, transcript variant 2							2.57237		0.51394
rna2994	0	0	0	1	4	7	rna2994	-2.68194	3.39463	0.00268853	0.307275	1031	0	rna2994	XR_001779083.1	Gm34194	predicted gene, 34194, transcript variant X7							2.57048		0.512473
rna30920	612	825	744	1128	1078	1201	rna30920	9.83744	0.292451	0.00269356	0.307552	1032	0	rna30920	XM_006534877.3	Tmem150c	transmembrane protein 150C, transcript variant X1							2.56967		0.512082
rna110174	57	60	16	23	19	25	rna110174	4.99653	-1.37184	0.00270274	0.3083	1033	0	rna110174	NM_176928.1	Brwd1	bromodomain and WD repeat domain containing 1, transcript variant 3							2.5682		0.511026
rna30922	612	828	746	1130	1082	1202	rna30922	9.8405	0.292414	0.00271046	0.308637	1034	0	rna30922	XM_006534878.1	Tmem150c	transmembrane protein 150C, transcript variant X3							2.56696		0.510553
rna68982	820	1102	1017	1535	1433	1562	rna68982	10.2582	0.273158	0.00271541	0.308637	1035	0	rna68982	XM_006532636.1	Sez6	seizure related gene 6, transcript variant X1							2.56616		0.510553
rna67052	1911	2612	2485	3407	3934	3688	rna67052	11.5291	0.310244	0.00271549	0.308637	1036	0	rna67052	XM_017314275.1	Gria1	glutamate receptor, ionotropic, AMPA1 (alpha 1), transcript variant X2							2.56615		0.510553
rna68980	820	1102	1017	1535	1433	1562	rna68980	10.2582	0.273158	0.00271616	0.308637	1037	0	rna68980	NM_021286.4	Sez6	seizure related gene 6, transcript variant 1							2.56604		0.510553
rna30923	612	828	747	1130	1082	1203	rna30923	9.84102	0.29217	0.0027223	0.309036	1038	0	rna30923	XM_011249426.2	Tmem150c	transmembrane protein 150C, transcript variant X2							2.56506		0.50999
rna83382	1071	1844	1478	1471	1357	1591	rna83382	10.5221	-0.329221	0.00273182	0.309617	1039	0	rna83382	NM_021472.4	Rnase4	ribonuclease, RNase A family 4, transcript variant 1							2.56355		0.509175
rna15730	2110	2738	2644	3864	3587	3959	rna15730	11.6003	0.253633	0.00273268	0.309617	1040	0	rna15730	XM_017315751.1	Kcnq2	potassium voltage-gated channel, subfamily Q, member 2, transcript variant X11							2.56341		0.509175
rna40144	13	8	5	1	4	3	rna40144	2.31899	-2.0886	0.0027497	0.310835	1041	0	rna40144	XR_391124.2	Gm15928	predicted gene 15928							2.56071		0.507471
rna15726	2108	2734	2641	3861	3584	3950	rna15726	11.5986	0.253464	0.00275025	0.310835	1042	0	rna15726	XM_017315767.1	Kcnq2	potassium voltage-gated channel, subfamily Q, member 2, transcript variant X18							2.56063		0.507471
rna68984	821	1102	1018	1536	1433	1563	rna68984	10.259	0.272722	0.00275133	0.310835	1043	0	rna68984	XM_006532639.3	Sez6	seizure related gene 6, transcript variant X3							2.56046		0.507471
rna48982	829	1033	1125	1578	1631	1545	rna48982	10.3084	0.319885	0.00275428	0.31087	1044	0	rna48982	NM_029116.2	Kbtbd11	kelch repeat and BTB (POZ) domain containing 11							2.55999		0.507422
rna15728	2109	2737	2641	3862	3585	3952	rna15728	11.5992	0.253227	0.00276372	0.310976	1045	0	rna15728	XM_006500567.1	Kcnq2	potassium voltage-gated channel, subfamily Q, member 2, transcript variant X15							2.55851		0.507274
rna34070	1073	1299	1406	1909	2038	2022	rna34070	10.6428	0.307055	0.00276444	0.310976	1046	0	rna34070	NM_001081109.1	Lmtk2	lemur tyrosine kinase 2							2.55839		0.507274
rna27690	166	317	142	123	151	173	rna27690	7.46162	-0.810996	0.00276797	0.310976	1047	0	rna27690	XM_006538879.3	Mmp23	matrix metallopeptidase 23, transcript variant X1							2.55784		0.507274
rna27689	166	317	142	123	151	173	rna27689	7.46162	-0.810996	0.00276818	0.310976	1048	0	rna27689	XM_006538880.3	Mmp23	matrix metallopeptidase 23, transcript variant X2							2.55781		0.507274
rna27688	166	317	142	123	151	173	rna27688	7.46162	-0.810996	0.00276842	0.310976	1049	0	rna27688	XM_006538881.3	Mmp23	matrix metallopeptidase 23, transcript variant X3							2.55777		0.507274
rna48983	829	1034	1125	1578	1631	1545	rna48983	10.3086	0.319454	0.00277406	0.311208	1050	0	rna48983	XM_006508915.1	Kbtbd11	kelch repeat and BTB (POZ) domain containing 11, transcript variant X1							2.55688		0.506949
rna15732	2119	2755	2658	3889	3604	3973	rna15732	11.6077	0.253129	0.00277577	0.311208	1051	0	rna15732	XM_017315740.1	Kcnq2	potassium voltage-gated channel, subfamily Q, member 2, transcript variant X3							2.55662		0.506949
rna15742	2114	2741	2649	3869	3592	3964	rna15742	11.6025	0.253179	0.00278645	0.31193	1052	0	rna15742	XM_017315746.1	Kcnq2	potassium voltage-gated channel, subfamily Q, member 2, transcript variant X9							2.55495		0.505943
rna100348	499	714	775	1027	1109	1118	rna100348	9.73682	0.368163	0.00278854	0.31193	1053	0	rna100348	XM_017317805.1	Camk2a	calcium/calmodulin-dependent protein kinase II alpha, transcript variant X2							2.55462		0.505943
rna27691	164	316	142	122	150	173	rna27691	7.45455	-0.810046	0.00279111	0.31193	1054	0	rna27691	XM_006538882.3	Mmp23	matrix metallopeptidase 23, transcript variant X4							2.55422		0.505943
rna15731	2117	2754	2656	3886	3600	3971	rna15731	11.6066	0.252973	0.0027928	0.31193	1055	0	rna15731	XM_017315743.1	Kcnq2	potassium voltage-gated channel, subfamily Q, member 2, transcript variant X6							2.55396		0.505943
rna15727	2115	2750	2653	3884	3597	3962	rna15727	11.6049	0.252926	0.00279557	0.311945	1056	0	rna15727	XM_017315754.1	Kcnq2	potassium voltage-gated channel, subfamily Q, member 2, transcript variant X13							2.55353		0.505922
rna34069	1074	1299	1406	1909	2038	2022	rna34069	10.643	0.306614	0.00279902	0.311956	1057	0	rna34069	XM_006504825.3	Lmtk2	lemur tyrosine kinase 2, transcript variant X1							2.55299		0.505906
rna48027	1306	1765	1550	2363	2202	2484	rna48027	10.9032	0.257579	0.00280114	0.311956	1058	0	rna48027	NM_029426.2	Brsk2	BR serine/threonine kinase 2, transcript variant 1							2.55267		0.505906
rna15729	2116	2753	2653	3885	3598	3964	rna15729	11.6055	0.252691	0.00280801	0.311956	1059	0	rna15729	XM_017315747.1	Kcnq2	potassium voltage-gated channel, subfamily Q, member 2, transcript variant X10							2.5516		0.505906
rna48981	830	1034	1125	1578	1631	1545	rna48981	10.3089	0.318896	0.0028103	0.311956	1060	0	rna48981	XM_006508916.2	Kbtbd11	kelch repeat and BTB (POZ) domain containing 11, transcript variant X2							2.55125		0.505906
rna8836	4178	5636	5608	7831	7973	7955	rna8836	12.6504	0.276011	0.00281253	0.311956	1061	0	rna8836	XM_006497951.3	Prrc2b	proline-rich coiled-coil 2B, transcript variant X4							2.5509		0.505906
rna15725	2113	2740	2646	3867	3590	3957	rna15725	11.6013	0.252773	0.00281789	0.311956	1062	0	rna15725	NM_010611.3	Kcnq2	potassium voltage-gated channel, subfamily Q, member 2, transcript variant 1							2.55008		0.505906
rna15739	2113	2740	2646	3867	3590	3957	rna15739	11.6013	0.252773	0.00281814	0.311956	1063	0	rna15739	XM_017315753.1	Kcnq2	potassium voltage-gated channel, subfamily Q, member 2, transcript variant X12							2.55004		0.505906
rna15738	2120	2754	2661	3890	3604	3975	rna15738	11.6082	0.252877	0.00282107	0.311956	1064	0	rna15738	XM_017315741.1	Kcnq2	potassium voltage-gated channel, subfamily Q, member 2, transcript variant X4							2.54959		0.505906
rna15733	2110	2736	2644	3863	3585	3953	rna15733	11.5996	0.252852	0.00282187	0.311956	1065	0	rna15733	XM_006500568.1	Kcnq2	potassium voltage-gated channel, subfamily Q, member 2, transcript variant X17							2.54946		0.505906
rna15734	2110	2736	2644	3863	3585	3953	rna15734	11.5996	0.252852	0.00282215	0.311956	1066	0	rna15734	XM_017315763.1	Kcnq2	potassium voltage-gated channel, subfamily Q, member 2, transcript variant X16							2.54942		0.505906
rna15736	2111	2739	2644	3864	3586	3955	rna15736	11.6002	0.252616	0.00283198	0.312306	1067	0	rna15736	XM_006500565.1	Kcnq2	potassium voltage-gated channel, subfamily Q, member 2, transcript variant X14							2.54791		0.505419
rna15724	2111	2739	2644	3864	3586	3955	rna15724	11.6002	0.252616	0.00283241	0.312306	1068	0	rna15724	NM_001302888.1	Kcnq2	potassium voltage-gated channel, subfamily Q, member 2, transcript variant 13							2.54784		0.505419
rna48024	1308	1765	1552	2366	2203	2484	rna48024	10.9043	0.257056	0.0028362	0.312306	1069	0	rna48024	NM_001276763.1	Brsk2	BR serine/threonine kinase 2, transcript variant 4							2.54726		0.505419
rna8833	4185	5642	5610	7836	7977	7960	rna8833	12.6516	0.275412	0.00283789	0.312306	1070	0	rna8833	NM_001159634.1	Prrc2b	proline-rich coiled-coil 2B, transcript variant 1							2.547		0.505419
rna15740	2121	2757	2661	3891	3605	3976	rna15740	11.6087	0.252521	0.00284648	0.312306	1071	0	rna15740	XM_017315738.1	Kcnq2	potassium voltage-gated channel, subfamily Q, member 2, transcript variant X2							2.54569		0.505419
rna15743	2121	2757	2661	3891	3605	3976	rna15743	11.6087	0.252521	0.00284682	0.312306	1072	0	rna15743	XM_017315735.1	Kcnq2	potassium voltage-gated channel, subfamily Q, member 2, transcript variant X1							2.54564		0.505419
rna15735	2118	2753	2659	3887	3600	3972	rna15735	11.607	0.2526	0.00285078	0.312306	1073	0	rna15735	XM_017315744.1	Kcnq2	potassium voltage-gated channel, subfamily Q, member 2, transcript variant X7							2.54504		0.505419
rna67809	7	571	0	28	2	7	rna67809	5.52147	-4.19615	0.00285127	0.312306	1074.5	0	rna67809	XM_017314318.1	Myh1	myosin, heavy polypeptide 1, skeletal muscle, adult, transcript variant X1							2.54496		0.505419
rna67810	7	571	0	28	2	7	rna67810	5.52147	-4.19615	0.00285127	0.312306	1074.5	0	rna67810	NM_030679.1	Myh1	myosin, heavy polypeptide 1, skeletal muscle, adult							2.54496		0.505419
rna77070	29	33	22	17	16	18	rna77070	4.46409	-1.08535	0.00285259	0.312306	1076	0	rna77070	NM_134072.1	Akr1c14								2.54476		0.505419
rna8835	4185	5642	5610	7833	7977	7960	rna8835	12.6515	0.275235	0.00286174	0.312306	1077	0	rna8835	XM_006497948.3	Prrc2b	proline-rich coiled-coil 2B, transcript variant X1							2.54337		0.505419
rna8837	4185	5640	5610	7831	7977	7960	rna8837	12.6514	0.275285	0.00286215	0.312306	1078	0	rna8837	XM_006497949.3	Prrc2b	proline-rich coiled-coil 2B, transcript variant X2							2.54331		0.505419
rna8838	4185	5640	5610	7831	7977	7960	rna8838	12.6514	0.275285	0.00286257	0.312306	1079	0	rna8838	XM_006497950.3	Prrc2b	proline-rich coiled-coil 2B, transcript variant X3							2.54324		0.505419
rna15737	2119	2756	2659	3888	3601	3974	rna15737	11.6076	0.252365	0.00286265	0.312306	1080	0	rna15737	XM_017315742.1	Kcnq2	potassium voltage-gated channel, subfamily Q, member 2, transcript variant X5							2.54323		0.505419
rna15741	2120	2756	2658	3890	3603	3969	rna15741	11.6076	0.252239	0.00286507	0.312306	1081	0	rna15741	XM_011239925.1	Kcnq2	potassium voltage-gated channel, subfamily Q, member 2, transcript variant X8							2.54286		0.505419
rna30921	613	828	745	1129	1078	1203	rna30921	9.83965	0.290489	0.002873	0.312633	1082	0	rna30921	NM_182841.1	Tmem150c	transmembrane protein 150C							2.54166		0.504965
rna27693	156	303	124	101	138	157	rna27693	7.32415	-0.882827	0.00287338	0.312633	1083	0	rna27693	NM_001320235.1	Mmp23	matrix metallopeptidase 23, transcript variant 2							2.54161		0.504965
rna112432	437	446	380	454	350	342	rna112432	8.66667	-0.511667	0.00288018	0.312814	1084	0	rna112432	GeneID:17733	TrnI	tRNA-Ile							2.54058		0.504713
rna11370	17	17	13	11	4	9	rna11370	3.49503	-1.36427	0.00288035	0.312814	1085	0	rna11370	NR_105965.1	Mir6999	microRNA 6999							2.54055		0.504713
rna58829	1	17	0	0	0	0	rna58829	-2.68194	-4.43623	0.00288847	0.313169	1086	0	rna58829	XM_006511626.1	Celsr3	cadherin, EGF LAG seven-pass G-type receptor 3, transcript variant X9							2.53933		0.504221
rna58828	1	17	0	0	0	0	rna58828	-2.68194	-4.43623	0.00288894	0.313169	1087	0	rna58828	XR_379754.1	Celsr3	cadherin, EGF LAG seven-pass G-type receptor 3, transcript variant X7							2.53926		0.504221
rna110380	21	5	59	7	11	7	rna110380	3.97747	-2.13233	0.00290636	0.314268	1088	0	rna110380	NM_019441.5	Ppt2	palmitoyl-protein thioesterase 2, transcript variant 2							2.53665		0.5027
rna110377	21	5	59	7	11	7	rna110377	3.97747	-2.13233	0.00290673	0.314268	1089	0	rna110377	NM_001302394.1	Ppt2	palmitoyl-protein thioesterase 2, transcript variant 3							2.53659		0.5027
rna110376	21	5	59	7	11	7	rna110376	3.97747	-2.13233	0.00290708	0.314268	1090	0	rna110376	NM_001302393.1	Ppt2	palmitoyl-protein thioesterase 2, transcript variant 1							2.53654		0.5027
rna10624	30	1328	19	112	31	61	rna10624	7.3886	-2.97894	0.00292127	0.315514	1091	0	rna10624	NM_011652.3	Ttn	titin, transcript variant N2-A							2.53443		0.500982
rna10622	30	1323	19	112	31	61	rna10622	7.386	-2.97374	0.00294935	0.317526	1092	0	rna10622	XM_011239438.1	Ttn	titin, transcript variant X2							2.53027		0.49822
rna110400	0	0	0	31	0	1	rna110400	-2.68194	4.76851	0.00295668	0.317526	1093	0	rna110400	NM_138580.2	Nelfe	negative elongation factor complex member E, Rdbp, transcript variant 1							2.5292		0.49822
rna110399	0	0	0	31	0	1	rna110399	-2.68194	4.76851	0.00295696	0.317526	1094	0	rna110399	NM_001045863.1	Nelfe	negative elongation factor complex member E, Rdbp, transcript variant 2							2.52915		0.49822
rna110398	0	0	0	31	0	1	rna110398	-2.68194	4.76851	0.00295729	0.317526	1095	0	rna110398	NM_001045864.1	Nelfe	negative elongation factor complex member E, Rdbp, transcript variant 3							2.52911		0.49822
rna68981	820	1100	1016	1530	1430	1557	rna68981	10.2554	0.270411	0.00296382	0.317526	1096	0	rna68981	NM_001291225.1	Sez6	seizure related gene 6, transcript variant 2							2.52815		0.49822
rna68983	820	1100	1016	1530	1430	1557	rna68983	10.2554	0.270411	0.00296409	0.317526	1097	0	rna68983	XM_006532637.1	Sez6	seizure related gene 6, transcript variant X2							2.52811		0.49822
rna43264	23	51	16	14	11	20	rna43264	4.39535	-1.33063	0.00296573	0.317526	1098	0	rna43264	NM_010473.2	Hrc	histidine rich calcium binding protein							2.52787		0.49822
rna47142	1165	1231	1582	2377	2415	1953	rna47142	10.773	0.405116	0.00296825	0.317526	1099	0	rna47142	NM_024414.2	Stx1b	syntaxin 1B							2.5275		0.49822
rna10623	22	1053	17	90	27	46	rna10623	7.06033	-2.96551	0.00297073	0.317526	1100	0	rna10623	NM_028004.2	Ttn	titin, transcript variant N2-B							2.52714		0.49822
rna79375	524	472	412	368	464	406	rna79375	8.80982	-0.556389	0.00297209	0.317526	1101	0	rna79375	NM_008086.2	Gas1	growth arrest specific 1							2.52694		0.49822
rna10621	32	1332	19	115	32	62	rna10621	7.40958	-2.95065	0.00298203	0.317526	1102	0	rna10621	XM_017317139.1	Ttn	titin, transcript variant X1							2.52549		0.49822
rna108219	67	20	19	15	18	13	rna108219	4.61038	-1.65235	0.00298666	0.317526	1103	0	rna108219	XM_011247818.1	Ppef1	protein phosphatase with EF hand calcium-binding domain 1, transcript variant X2							2.52481		0.49822
rna108218	67	20	19	15	18	13	rna108218	4.61038	-1.65235	0.00298693	0.317526	1104	0	rna108218	XM_017318480.1	Ppef1	protein phosphatase with EF hand calcium-binding domain 1, transcript variant X1							2.52477		0.49822
rna108217	67	20	19	15	18	13	rna108217	4.61038	-1.65235	0.00298736	0.317526	1105	0	rna108217	XM_017318481.1	Ppef1	protein phosphatase with EF hand calcium-binding domain 1, transcript variant X3							2.52471		0.49822
rna87929	361	858	300	239	416	355	rna87929	8.68815	-0.890543	0.00299743	0.317526	1106	0	rna87929	XM_006521455.3	C1qtnf6	C1q and tumor necrosis factor related protein 6, transcript variant X4							2.52325		0.49822
rna110371	11	2	9	2	0	3	rna110371	1.83646	-2.62639	0.00299855	0.317526	1107	0	rna110371	NM_001271423.1	Ager	advanced glycosylation end product-specific receptor, transcript variant 3							2.52309		0.49822
rna110370	11	2	9	2	0	3	rna110370	1.83646	-2.62639	0.0029989	0.317526	1108	0	rna110370	NM_001271422.1	Ager	advanced glycosylation end product-specific receptor, transcript variant 2							2.52304		0.49822
rna110369	11	2	9	2	0	3	rna110369	1.83646	-2.62639	0.00299948	0.317526	1109	0	rna110369	NM_007425.3	Ager	advanced glycosylation end product-specific receptor, transcript variant 1							2.52295		0.49822
rna110368	11	2	9	2	0	3	rna110368	1.83646	-2.62639	0.00300006	0.317526	1110	0	rna110368	NR_073173.1	Ager	advanced glycosylation end product-specific receptor, transcript variant 5							2.52287		0.49822
rna110367	11	2	9	2	0	3	rna110367	1.83646	-2.62639	0.00300034	0.317526	1111	0	rna110367	NM_001271424.1	Ager	advanced glycosylation end product-specific receptor, transcript variant 4							2.52283		0.49822
rna110366	11	2	9	2	0	3	rna110366	1.83646	-2.62639	0.00300087	0.317526	1112	0	rna110366	NR_073176.1	Ager	advanced glycosylation end product-specific receptor, transcript variant 7							2.52275		0.49822
rna110365	11	2	9	2	0	3	rna110365	1.83646	-2.62639	0.00300129	0.317526	1113	0	rna110365	NR_073175.1	Ager	advanced glycosylation end product-specific receptor, transcript variant 6							2.52269		0.49822
rna107875	802	972	939	1374	1337	1505	rna107875	10.1518	0.278608	0.00300189	0.317526	1114	0	rna107875	NM_001290771.1	Tro	trophinin, transcript variant 5							2.52261		0.49822
gene27541	5	4	5	0	1	2	gene27541	1.13595	-2.60559	0.00301169	0.318278	1115	0	gene27541	GeneID:674310	Gm12267								2.52119		0.497194
rna80286	22	963	31	44	78	62	rna80286	7.115	-2.65372	0.00302318	0.319206	1116	0	rna80286	NM_011582.3	Thbs4	thrombospondin 4							2.51954		0.495929
rna27692	156	303	124	101	139	157	rna27692	7.32609	-0.878947	0.00302843	0.319474	1117	0	rna27692	NM_011985.3	Mmp23	matrix metallopeptidase 23, transcript variant 1							2.51878		0.495565
rna55632	994	1194	1305	1801	2084	1785	rna55632	10.5513	0.349591	0.00304207	0.319837	1118	0	rna55632	XM_006510629.3	Scn2b	sodium channel, voltage-gated, type II, beta, transcript variant X1							2.51683		0.495071
rna58083	515	628	652	966	942	947	rna58083	9.57316	0.315249	0.00304326	0.319837	1119	0	rna58083	NM_022319.2	Clstn2	calsyntenin 2							2.51666		0.495071
rna94372	54	11	9	2	9	9	rna94372	3.76705	-2.35638	0.00304413	0.319837	1120	0	rna94372	NM_001033339.4	Mmp25	matrix metallopeptidase 25, transcript variant 1							2.51654		0.495071
rna94371	54	11	9	2	9	9	rna94371	3.76705	-2.35638	0.00304461	0.319837	1121	0	rna94371	NM_001320258.1	Mmp25	matrix metallopeptidase 25, transcript variant 2							2.51647		0.495071
rna62145	1452	1530	1267	597	1284	1452	rna62145	10.3157	-0.710127	0.00304711	0.319837	1122	0	rna62145	XM_006513177.2	Col6a2	collagen, type VI, alpha 2, transcript variant X1							2.51611		0.495071
rna87930	361	858	300	239	416	356	rna87930	8.68883	-0.889179	0.00304895	0.319837	1123	0	rna87930	XM_006521452.3	C1qtnf6	C1q and tumor necrosis factor related protein 6, transcript variant X1							2.51585		0.495071
rna87934	361	861	301	239	417	357	rna87934	8.69205	-0.889876	0.00305264	0.319837	1124	0	rna87934	XM_006521453.2	C1qtnf6	C1q and tumor necrosis factor related protein 6, transcript variant X2							2.51532		0.495071
rna81642	1270	1396	1427	2248	2407	1988	rna81642	10.7828	0.342397	0.00305702	0.319837	1125	0	rna81642	XM_006518042.3	Cadps	Ca2+-dependent secretion activator, transcript variant X26							2.5147		0.495071
rna87933	361	860	301	239	417	357	rna87933	8.69162	-0.889007	0.00306036	0.319837	1126	0	rna87933	NM_028331.5	C1qtnf6	C1q and tumor necrosis factor related protein 6, transcript variant 1							2.51423		0.495071
rna87932	361	860	301	239	417	357	rna87932	8.69162	-0.889007	0.00306053	0.319837	1127	0	rna87932	NM_001204152.1	C1qtnf6	C1q and tumor necrosis factor related protein 6, transcript variant 2							2.5142		0.495071
rna86471	331	349	402	318	357	282	rna86471	8.42694	-0.533211	0.00306173	0.319837	1128	0	rna86471	XM_006520046.3	Klf10	Kruppel-like factor 10, transcript variant X1							2.51403		0.495071
rna87931	361	859	299	239	415	356	rna87931	8.68803	-0.890602	0.00306708	0.320112	1129	0	rna87931	NM_001204153.1	C1qtnf6	C1q and tumor necrosis factor related protein 6, transcript variant 3							2.51328		0.494699
rna8982	8344	9838	10151	14766	13915	14662	rna8982	13.5259	0.255512	0.00307489	0.320643	1130	0	rna8982	NM_009295.2	Stxbp1	syntaxin binding protein 1, transcript variant 2							2.51217		0.493978
rna83990	4	14	14	4	5	3	rna83990	2.70136	-1.70371	0.00309108	0.321	1131	0	rna83990	XM_011245023.2	Phf11a	PHD finger protein 11A, transcript variant X1							2.50989		0.493495
rna83989	4	14	14	4	5	3	rna83989	2.70136	-1.70371	0.00309134	0.321	1132	0	rna83989	NM_172603.3	Phf11a	PHD finger protein 11A							2.50985		0.493495
rna83988	4	14	14	4	5	3	rna83988	2.70136	-1.70371	0.0030916	0.321	1133	0	rna83988	XM_017315970.1	Phf11a	PHD finger protein 11A, transcript variant X2							2.50982		0.493495
rna43610	1	147	0	7	1	0	rna43610	3.43905	-4.4255	0.00309193	0.321	1134.5	0	rna43610	NM_001198841.1	Csrp3	cysteine and glycine-rich protein 3, transcript variant 2							2.50977		0.493495
rna43611	1	147	0	7	1	0	rna43611	3.43905	-4.4255	0.00309193	0.321	1134.5	0	rna43611	NM_013808.4	Csrp3	cysteine and glycine-rich protein 3, transcript variant 1							2.50977		0.493495
rna78617	1226	1541	1540	2239	2049	2324	rna78617	10.808	0.262715	0.00310089	0.321431	1136	0	rna78617	XM_011244426.1	Wnk2	WNK lysine deficient protein kinase 2, transcript variant X16							2.50851		0.492912
rna43012	2112	2697	2568	4010	3759	3584	rna43012	11.5875	0.270292	0.00310154	0.321431	1137	0	rna43012	XM_006540658.2	Kcnc3	potassium voltage gated channel, Shaw-related subfamily, member 3, transcript variant X13							2.50842		0.492912
rna8981	8354	9847	10160	14780	13924	14671	rna8981	13.5272	0.255129	0.00310908	0.321929	1138	0	rna8981	NM_001113569.1	Stxbp1	syntaxin binding protein 1, transcript variant 1							2.50737		0.49224
gene8602	3	8	4	1	1	1	gene8602	1.15153	-2.62919	0.00313824	0.324547	1139	0	gene8602	GeneID:667150	Gm11865								2.50331		0.488722
rna67049	1963	2676	2555	3488	4040	3770	rna67049	11.5655	0.307207	0.00313987	0.324547	1140	0	rna67049	XR_388348.2	Gria1	glutamate receptor, ionotropic, AMPA1 (alpha 1), transcript variant X3							2.50309		0.488722
rna67051	1956	2666	2547	3476	4036	3755	rna67051	11.5611	0.308352	0.00314405	0.324694	1141	0	rna67051	NM_001113325.2	Gria1	glutamate receptor, ionotropic, AMPA1 (alpha 1), transcript variant 1							2.50251		0.488526
rna111115	562	193	363	970	660	1420	rna111115	9.30793	1.00126	0.00314697	0.324711	1142	0	rna111115	NM_008946.4	Psmb6	proteasome (prosome, macropain) subunit, beta type 6							2.50211		0.488503
rna81645	618	686	723	1159	1355	967	rna81645	9.81127	0.428856	0.00317773	0.327598	1143	0	rna81645	XM_006518045.3	Cadps	Ca2+-dependent secretion activator, transcript variant X31							2.49788		0.484659
rna17220	7	8	8	4	2	1	rna17220	2.09435	-2.07911	0.00319127	0.327806	1144	0	rna17220	NM_032400.2	Sucnr1	succinate receptor 1							2.49604		0.484383
rna101539	0	0	0	0	31	0	rna101539	-2.68194	4.86081	0.00319688	0.327806	1146.5	0	rna101539	XR_879420.2	Rad9a	RAD9 checkpoint clamp component A, transcript variant X1							2.49527		0.484383
rna101540	0	0	0	0	31	0	rna101540	-2.68194	4.86081	0.00319688	0.327806	1146.5	0	rna101540	NM_011237.2	Rad9a	RAD9 checkpoint clamp component A							2.49527		0.484383
rna75992	0	0	0	34	0	0	rna75992	-2.68194	4.85634	0.00319688	0.327806	1146.5	0	rna75992	NM_009243.4	Serpina1a	serine (or cysteine) peptidase inhibitor, clade A, member 1A, transcript variant 1							2.49527		0.484383
rna75993	0	0	0	34	0	0	rna75993	-2.68194	4.85634	0.00319688	0.327806	1146.5	0	rna75993	NM_001252569.1	Serpina1a	serine (or cysteine) peptidase inhibitor, clade A, member 1A, transcript variant 2							2.49527		0.484383
rna15746	1999	2600	2494	3644	3338	3797	rna15746	11.5194	0.249892	0.00319854	0.327806	1149	0	rna15746	XM_017315772.1	Kcnq2	potassium voltage-gated channel, subfamily Q, member 2, transcript variant X21							2.49505		0.484383
rna15745	1999	2600	2494	3644	3338	3797	rna15745	11.5194	0.249892	0.00319922	0.327806	1150	0	rna15745	XM_017315781.1	Kcnq2	potassium voltage-gated channel, subfamily Q, member 2, transcript variant X24							2.49496		0.484383
rna43011	2118	2704	2574	4022	3766	3589	rna43011	11.5909	0.269601	0.00320496	0.328095	1151	0	rna43011	XM_006540660.1	Kcnc3	potassium voltage gated channel, Shaw-related subfamily, member 3, transcript variant X14							2.49418		0.484
rna26780	4	2	10	0	0	2	rna26780	0.911485	-3.42968	0.00320803	0.328095	1152	0	rna26780	NR_131014.1	4930455G09Rik	RIKEN cDNA 4930455G09 gene							2.49376		0.484
rna15748	2001	2606	2498	3651	3343	3801	rna15748	11.5217	0.249673	0.00321039	0.328095	1153	0	rna15748	XM_017315771.1	Kcnq2	potassium voltage-gated channel, subfamily Q, member 2, transcript variant X20							2.49344		0.484
rna78629	1232	1547	1553	2250	2058	2342	rna78629	10.8163	0.262539	0.0032255	0.329354	1154	0	rna78629	NM_029361.4	Wnk2	WNK lysine deficient protein kinase 2, transcript variant 3							2.4914		0.482338
rna23499	6	4	4	2	1	0	rna23499	1.14834	-2.61528	0.0032495	0.331517	1155	0	rna23499	GeneID:735282	Mir491	mmu-miR-491-3p							2.48818		0.479494
rna5352	131	562	91	104	144	112	rna5352	7.44671	-1.38663	0.00325648	0.331941	1156	0	rna5352	NM_019759.2	Dpt	dermatopontin							2.48725		0.478939
rna78622	1242	1558	1566	2271	2071	2359	rna78622	10.8274	0.262172	0.00327913	0.333961	1157	0	rna78622	XM_011244425.1	Wnk2	WNK lysine deficient protein kinase 2, transcript variant X12							2.48424		0.476304
rna21985	4	14	8	3	2	4	rna21985	2.32605	-1.84219	0.00330615	0.336222	1158	0	rna21985	XM_017320555.1	Gm29801	predicted gene, 29801							2.48068		0.473374
rna78619	1235	1552	1560	2259	2063	2349	rna78619	10.821	0.262131	0.00330704	0.336222	1159	0	rna78619	XM_017315627.1	Wnk2	WNK lysine deficient protein kinase 2, transcript variant X14							2.48056		0.473374
rna10706	177	3	3	10	10	3	rna10706	4.55572	-3.52752	0.00333401	0.338396	1160	0	rna10706	NR_110979.1	Ppp1r1c	protein phosphatase 1, regulatory (inhibitor) subunit 1C, transcript variant 4							2.47703		0.470575
rna10705	177	3	3	10	10	3	rna10705	4.55572	-3.52752	0.00333416	0.338396	1161	0	rna10705	NM_001290743.1	Ppp1r1c	protein phosphatase 1, regulatory (inhibitor) subunit 1C, transcript variant 2							2.47701		0.470575
rna48985	792	988	1080	1515	1563	1466	rna48985	10.2445	0.317641	0.00333985	0.338682	1162	0	rna48985	XR_870084.1	Kbtbd11	kelch repeat and BTB (POZ) domain containing 11, transcript variant X4							2.47627		0.470208
rna87848	35	39	51	92	77	110	rna87848	5.9711	0.792468	0.00334409	0.33882	1163	0	rna87848	XM_006520932.3	Apol8	apolipoprotein L 8, transcript variant X1							2.47572		0.470031
rna104282	6	5	3	2	0	1	rna104282	1.11809	-2.65734	0.0033591	0.340048	1164	0	rna104282	XR_001782691.1	Gm32718	predicted gene, 32718, transcript variant X9							2.47378		0.468459
rna15747	2000	2605	2496	3645	3337	3798	rna15747	11.5203	0.248464	0.00337024	0.340883	1165	0	rna15747	XM_017315773.1	Kcnq2	potassium voltage-gated channel, subfamily Q, member 2, transcript variant X22							2.47234		0.467395
rna111671	13	16	18	61	16	110	rna111671	4.9599	1.60168	0.00339176	0.341059	1166	0	rna111671	NM_021284.6	Kras								2.46957		0.46717
rna109613	70	73	44	38	43	48	rna109613	5.71578	-0.906036	0.00339312	0.341059	1167	0	rna109613	NM_001171011.1	Slc14a1								2.4694		0.46717
rna109612	70	73	44	38	43	48	rna109612	5.71578	-0.906036	0.0033941	0.341059	1168	0	rna109612	NM_001171010.1	Slc14a1								2.46928		0.46717
rna109611	70	73	44	38	43	48	rna109611	5.71578	-0.906036	0.00339473	0.341059	1169	0	rna109611	NM_028122.4	Slc14a1								2.46919		0.46717
rna68939	1449	1675	1680	1829	1643	1542	rna68939	10.6914	-0.296364	0.00339939	0.341059	1170	0	rna68939	NM_001024205.2	Nufip2	nuclear fragile X mental retardation protein interacting protein 2							2.4686		0.46717
rna68938	1449	1675	1680	1829	1643	1542	rna68938	10.6914	-0.296364	0.00339946	0.341059	1171	0	rna68938	XM_006534062.3	Nufip2	nuclear fragile X mental retardation protein interacting protein 2, transcript variant X1							2.46859		0.46717
gene3581	11	9	9	5	3	4	gene3581	2.65837	-1.66635	0.00340046	0.341059	1172	0	gene3581	GeneID:100504724	Gm13510								2.46846		0.46717
rna48984	792	988	1081	1515	1564	1466	rna48984	10.2449	0.317483	0.00340248	0.341059	1173	0	rna48984	XR_870083.1	Kbtbd11	kelch repeat and BTB (POZ) domain containing 11, transcript variant X3							2.4682		0.46717
rna99963	0	72	0	2	1	2	rna99963	2.58186	-4.05508	0.00340542	0.341059	1174	0	rna99963	NM_001033621.3	Myot	myotilin							2.46783		0.46717
rna99962	0	72	0	2	1	2	rna99962	2.58186	-4.05508	0.00340585	0.341059	1175	0	rna99962	XM_006526133.3	Myot	myotilin, transcript variant X3							2.46777		0.46717
rna99961	0	72	0	2	1	2	rna99961	2.58186	-4.05508	0.00340628	0.341059	1176	0	rna99961	XM_006526132.3	Myot	myotilin, transcript variant X2							2.46772		0.46717
rna99960	0	72	0	2	1	2	rna99960	2.58186	-4.05508	0.00340671	0.341059	1177	0	rna99960	XM_006526131.3	Myot	myotilin, transcript variant X1							2.46766		0.46717
rna25275	4	4	4	1	0	1	rna25275	0.703416	-3.00182	0.00341165	0.341264	1178	0	rna25275	XR_001784435.1	Gm32371	predicted gene, 32371, transcript variant X1							2.46704		0.46691
rna97418	67	43	58	46	29	38	rna97418	5.54948	-0.976312	0.00342252	0.341987	1179	0	rna97418	XR_876902.2	Gm41607	predicted gene, 41607							2.46565		0.46599
rna110378	22	6	59	9	12	7	rna110378	4.07541	-2.00372	0.00342606	0.341987	1180	0	rna110378	NM_001302396.1	Ppt2	palmitoyl-protein thioesterase 2, transcript variant 5							2.46521		0.46599
rna67050	1952	2656	2545	3460	4020	3743	rna67050	11.5567	0.305836	0.00342833	0.341987	1181	0	rna67050	NM_008165.4	Gria1	glutamate receptor, ionotropic, AMPA1 (alpha 1), transcript variant 2							2.46492		0.46599
rna100365	184	246	204	394	421	344	rna100365	8.17255	0.525371	0.00343049	0.341987	1182	0	rna100365	NM_201353.1	Slc6a7	solute carrier family 6 (neurotransmitter transporter, L-proline), member 7							2.46464		0.46599
rna48025	1322	1778	1564	2382	2209	2496	rna48025	10.9139	0.251576	0.00343432	0.34208	1183	0	rna48025	NM_001009929.3	Brsk2	BR serine/threonine kinase 2, transcript variant 2							2.46416		0.465873
rna8764	4129	5090	5079	7112	6886	7837	rna8764	12.5362	0.254567	0.00349275	0.347606	1184	0	rna8764	XR_866007.2	Ncs1	neuronal calcium sensor 1, transcript variant X1							2.45683		0.458913
rna15744	1997	2599	2492	3638	3325	3791	rna15744	11.5172	0.247524	0.00350719	0.348746	1185	0	rna15744	XM_017315776.1	Kcnq2	potassium voltage-gated channel, subfamily Q, member 2, transcript variant X23							2.45504		0.457491
rna77701	60	64	51	40	40	48	rna77701	5.65861	-0.820078	0.00351013	0.348746	1186	0	rna77701	NM_015787.4	Hist1h1e	histone cluster 1, H1e							2.45468		0.457491
rna8763	4131	5090	5079	7112	6886	7837	rna8763	12.5363	0.254334	0.00352401	0.34983	1187	0	rna8763	XR_866008.2	Ncs1	neuronal calcium sensor 1, transcript variant X2							2.45296		0.456143
rna53146	2208	2730	2809	3955	3779	4114	rna53146	11.6533	0.257762	0.0035403	0.350867	1188	0	rna53146	NM_001163761.1	6430548M08Rik	RIKEN cDNA 6430548M08 gene, transcript variant 3							2.45096		0.454858
rna30521	0	1	0	52	0	0	rna30521	1.17413	5.46931	0.00354041	0.350867	1189	0	rna30521	NM_008096.2	Gc	group specific component							2.45095		0.454858
rna56100	2	35	2	2	0	3	rna56100	2.13866	-3.23079	0.00354827	0.351351	1190	0	rna56100	NM_025540.2	Sln	sarcolipin							2.44998		0.454259
rna63678	910	1814	652	623	1071	711	rna63678	9.89863	-0.797596	0.00356711	0.352814	1191	0	rna63678	NM_008524.2	Lum	lumican							2.44768		0.452454
rna87849	35	37	51	91	76	110	rna87849	5.95544	0.802498	0.00356904	0.352814	1192	0	rna87849	XM_006520934.3	Apol8	apolipoprotein L 8, transcript variant X2							2.44745		0.452454
rna49521	44	13	8	11	6	6	rna49521	3.75303	-1.97374	0.0035737	0.352978	1193	0	rna49521	NM_021369.2	Chrna6	cholinergic receptor, nicotinic, alpha polypeptide 6							2.44688		0.452252
rna53149	2205	2731	2809	3951	3775	4116	rna53149	11.6527	0.257482	0.00357827	0.353019	1194	0	rna53149	NM_001163760.1	6430548M08Rik	RIKEN cDNA 6430548M08 gene, transcript variant 2							2.44633		0.452201
rna53145	2208	2734	2810	3955	3780	4116	rna53145	11.6539	0.257279	0.00358011	0.353019	1195	0	rna53145	NM_172286.4	6430548M08Rik	RIKEN cDNA 6430548M08 gene, transcript variant 1							2.4461		0.452201
rna43013	2008	2533	2427	3802	3581	3356	rna43013	11.5068	0.271994	0.00358422	0.353129	1196	0	rna43013	XM_006540657.3	Kcnc3	potassium voltage gated channel, Shaw-related subfamily, member 3, transcript variant X9							2.44561		0.452066
rna78624	1246	1565	1577	2278	2076	2372	rna78624	10.8337	0.260331	0.00359035	0.353438	1197	0	rna78624	XM_017315626.1	Wnk2	WNK lysine deficient protein kinase 2, transcript variant X10							2.44486		0.451686
rna89843	4	6	6	2	2	0	rna89843	1.43606	-2.31441	0.0035941	0.353512	1198	0	rna89843	XR_875689.1	Gm36560	predicted gene, 36560, transcript variant X6							2.44441		0.451596
rna53148	2205	2731	2809	3950	3775	4116	rna53148	11.6526	0.257363	0.00359719	0.35352	1199	0	rna53148	XM_006530934.2	6430548M08Rik	RIKEN cDNA 6430548M08 gene, transcript variant X1							2.44404		0.451586
rna2978	20	1	1	0	1	0	rna2978	0.796667	-4.90117	0.00361214	0.354154	1200	0	rna2978	XM_006529225.1	Trpm8	transient receptor potential cation channel, subfamily M, member 8, transcript variant X2							2.44224		0.450808
rna78614	1222	1530	1540	2224	2036	2318	rna78614	10.8018	0.260057	0.00361239	0.354154	1201	0	rna78614	XM_006516979.2	Wnk2	WNK lysine deficient protein kinase 2, transcript variant X18							2.44221		0.450808
rna2976	20	1	1	0	1	0	rna2976	0.796667	-4.90117	0.00361265	0.354154	1202	0	rna2976	XM_006529226.1	Trpm8	transient receptor potential cation channel, subfamily M, member 8, transcript variant X1							2.44217		0.450808
rna84655	937	1258	1330	1796	1859	1872	rna84655	10.5338	0.301587	0.00362494	0.35479	1203	0	rna84655	XM_006518380.3	Phyhip	phytanoyl-CoA hydroxylase interacting protein, transcript variant X2							2.4407		0.450029
rna84654	937	1258	1330	1796	1859	1872	rna84654	10.5338	0.301587	0.00362516	0.35479	1204	0	rna84654	XM_006518379.3	Phyhip	phytanoyl-CoA hydroxylase interacting protein, transcript variant X1							2.44067		0.450029
rna84653	965	1281	1368	1835	1918	1922	rna84653	10.5713	0.303345	0.00364625	0.356312	1205	0	rna84653	NM_145981.3	Phyhip	phytanoyl-CoA hydroxylase interacting protein							2.43815		0.44817
rna107874	788	947	907	1339	1291	1466	rna107874	10.112	0.274294	0.00364676	0.356312	1206	0	rna107874	NM_001290772.1	Tro	trophinin, transcript variant 6							2.43809		0.44817
rna14763	5	508	0	20	1	15	rna14763	5.41193	-4.069	0.00365977	0.357107	1207	0	rna14763	NM_009394.2	Tnnc2	troponin C2, fast							2.43655		0.447202
rna27289	8	7	121	14	7	9	rna27289	4.41076	-2.53122	0.00366096	0.357107	1208	0	rna27289	NM_011910.2	Uts2	urotensin 2							2.43641		0.447202
rna78807	1057	1371	1385	2038	1936	1911	rna78807	10.6365	0.275486	0.00368471	0.359127	1209	0	rna78807	NM_001024474.2	Diras2	DIRAS family, GTP-binding RAS-like 2							2.4336		0.444752
rna38105	1097	1354	1505	2077	2062	2064	rna38105	10.7024	0.296367	0.00370346	0.360655	1210	0	rna38105	NM_001111015.1	Syn2	synapsin II, transcript variant IIa							2.43139		0.442908
rna61906	8946	10914	10697	15439	14359	16438	rna61906	13.6254	0.239786	0.00371857	0.361828	1211	0	rna61906	NM_001293683.1	Zwint	ZW10 interactor, transcript variant 2							2.42962		0.441498
rna61336	443	753	663	637	607	509	rna61336	9.23825	-0.41675	0.00373078	0.362716	1212	0	rna61336	NM_172939.3	Sowahc	sosondowah ankyrin repeat domain family member C							2.4282		0.440433
rna78806	1053	1370	1383	2031	1927	1911	rna78806	10.6331	0.274297	0.00374969	0.364254	1213	0	rna78806	XM_006516950.3	Diras2	DIRAS family, GTP-binding RAS-like 2, transcript variant X1							2.426		0.438595
rna36601	0	0	0	28	0	1	rna36601	-2.68194	4.62645	0.00376877	0.365716	1214	0	rna36601	NM_017399.4	Fabp1	fatty acid binding protein 1, liver							2.4238		0.436856
rna98309	5331	6579	6563	9446	9145	9442	rna98309	12.9021	0.247289	0.00377094	0.365716	1215	0	rna98309	XM_006524001.3	Prepl	prolyl endopeptidase-like, transcript variant X1							2.42355		0.436856
rna43502	1	18	1	0	1	0	rna43502	0.567969	-4.44377	0.00383799	0.371912	1216	0	rna43502	NM_010866.2	Myod1	myogenic differentiation 1							2.4159		0.429559
rna2975	19	1	1	0	1	0	rna2975	0.762512	-4.83286	0.00386759	0.373905	1217	0	rna2975	NM_134252.3	Trpm8	transient receptor potential cation channel, subfamily M, member 8							2.41256		0.427239
gene13151	0	0	2	2	4	21	gene13151	1.27831	3.39443	0.00386956	0.373905	1218	0	gene13151	GeneID:100502746	Gm15607								2.41234		0.427239
rna87853	35	37	52	92	76	110	rna87853	5.9637	0.796137	0.00387085	0.373905	1219	0	rna87853	XM_006520940.3	Apol8	apolipoprotein L 8, transcript variant X9							2.41219		0.427239
rna100361	184	247	204	395	419	342	rna100361	8.17165	0.5195	0.00387124	0.373905	1220	0	rna100361	XM_006525931.3	Slc6a7	solute carrier family 6 (neurotransmitter transporter, L-proline), member 7, transcript variant X3							2.41215		0.427239
rna82196	27	15	10	6	5	12	rna82196	3.56366	-1.61326	0.00390231	0.376597	1221	0	rna82196	NM_207229.1	Plac9a	placenta specific 9a							2.40868		0.424124
rna55657	324	28	17	37	38	27	rna55657	6.1178	-2.37429	0.00392181	0.378169	1222	0	rna55657	NM_007503.3	Fxyd2	FXYD domain-containing ion transport regulator 2, transcript variant a							2.40651		0.422314
rna12387	333	473	457	676	739	662	rna12387	9.08747	0.376195	0.00395299	0.380864	1223	0	rna12387	XM_011239585.2	Trp53bp1	transformation related protein 53 binding protein 1, transcript variant X12							2.40307		0.41923
rna86470	329	340	387	303	354	280	rna86470	8.3952	-0.529432	0.00399196	0.384163	1224	0	rna86470	NM_013692.3	Klf10	Kruppel-like factor 10, transcript variant 1							2.39881		0.415484
rna11372	14	16	12	9	4	8	rna11372	3.31449	-1.38184	0.00401155	0.384163	1225	0	rna11372	GeneID:102465604	Mir6999	mmu-miR-6999-5p							2.39669		0.415484
rna90638	2190	2760	2647	3927	3464	4154	rna90638	11.6188	0.246435	0.00401242	0.384163	1226	0	rna90638	XM_006522037.2	Pi4ka	phosphatidylinositol 4-kinase, catalytic, alpha polypeptide, transcript variant X3							2.39659		0.415484
rna100360	189	251	205	397	422	350	rna100360	8.19125	0.512062	0.00401525	0.384163	1227	0	rna100360	XM_006525929.2	Slc6a7	solute carrier family 6 (neurotransmitter transporter, L-proline), member 7, transcript variant X1							2.39629		0.415484
rna100359	189	251	205	397	422	350	rna100359	8.19125	0.512062	0.00401584	0.384163	1228	0	rna100359	XM_006525930.2	Slc6a7	solute carrier family 6 (neurotransmitter transporter, L-proline), member 7, transcript variant X2							2.39622		0.415484
rna68381	81	121	143	88	83	99	rna68381	6.67397	-0.698409	0.00402413	0.384163	1229	0	rna68381	NM_001083331.2	Nup88	nucleoporin 88, transcript variant 2							2.39533		0.415484
rna68380	81	121	143	88	83	99	rna68380	6.67397	-0.698409	0.00402441	0.384163	1230	0	rna68380	NM_001276406.1	Nup88	nucleoporin 88, transcript variant 3							2.3953		0.415484
rna68379	81	121	143	88	83	99	rna68379	6.67397	-0.698409	0.00402463	0.384163	1231	0	rna68379	NM_172394.3	Nup88	nucleoporin 88, transcript variant 1							2.39527		0.415484
rna14248	5792	7208	7434	10439	10324	10403	rna14248	13.0513	0.256141	0.0040292	0.384163	1232	0	rna14248	XM_011239275.2	Epb41l1	erythrocyte membrane protein band 4.1 like 1, transcript variant X8							2.39478		0.415484
rna14249	5792	7208	7434	10439	10324	10403	rna14249	13.0513	0.256141	0.00402976	0.384163	1233	0	rna14249	XM_006498711.3	Epb41l1	erythrocyte membrane protein band 4.1 like 1, transcript variant X4							2.39472		0.415484
rna78630	1250	1571	1577	2277	2074	2372	rna78630	10.835	0.256387	0.00403444	0.384163	1234	0	rna78630	NM_001290313.1	Wnk2	WNK lysine deficient protein kinase 2, transcript variant 2							2.39422		0.415484
rna13744	2447	2967	2834	4355	3683	4588	rna13744	11.7433	0.253184	0.00403601	0.384163	1235	0	rna13744	XM_011239536.1	Snph	syntaphilin, transcript variant X2							2.39405		0.415484
rna91166	0	2	3	56	2	5	rna91166	2.51866	3.34125	0.00404263	0.384163	1236	0	rna91166	NM_001276449.1	Ahsg	alpha-2-HS-glycoprotein, transcript variant 2							2.39334		0.415484
rna14256	5792	7207	7434	10438	10322	10402	rna14256	13.0512	0.256016	0.00404755	0.384163	1237	0	rna14256	XM_006498714.3	Epb41l1	erythrocyte membrane protein band 4.1 like 1, transcript variant X7							2.39281		0.415484
rna100368	39	44	44	80	99	97	rna100368	5.98186	0.763961	0.00404779	0.384163	1238	0	rna100368	XM_006525935.2	Slc6a7	solute carrier family 6 (neurotransmitter transporter, L-proline), member 7, transcript variant X9							2.39278		0.415484
rna100367	39	44	44	80	99	97	rna100367	5.98186	0.763961	0.00404822	0.384163	1239	0	rna100367	XM_011246931.1	Slc6a7	solute carrier family 6 (neurotransmitter transporter, L-proline), member 7, transcript variant X8							2.39274		0.415484
rna14258	5791	7207	7432	10435	10319	10401	rna14258	13.0509	0.255908	0.00405084	0.384163	1240	0	rna14258	XM_017315383.1	Epb41l1	erythrocyte membrane protein band 4.1 like 1, transcript variant X6							2.39246		0.415484
rna87852	35	39	52	93	77	110	rna87852	5.97926	0.786231	0.00405214	0.384163	1241	0	rna87852	XM_011245619.2	Apol8	apolipoprotein L 8, transcript variant X6							2.39232		0.415484
rna87851	35	39	52	93	77	110	rna87851	5.97926	0.786231	0.00405257	0.384163	1242	0	rna87851	XM_006520936.3	Apol8	apolipoprotein L 8, transcript variant X4							2.39227		0.415484
rna87850	35	39	52	93	77	110	rna87850	5.97926	0.786231	0.00405306	0.384163	1243	0	rna87850	XM_006520938.3	Apol8	apolipoprotein L 8, transcript variant X7							2.39222		0.415484
rna14257	5791	7208	7432	10435	10319	10401	rna14257	13.0509	0.255845	0.0040557	0.384163	1244	0	rna14257	XM_006498713.3	Epb41l1	erythrocyte membrane protein band 4.1 like 1, transcript variant X5							2.39193		0.415484
rna14267	5786	7203	7430	10428	10313	10396	rna14267	13.0501	0.255873	0.00406819	0.38476	1245	0	rna14267	XM_011239278.1	Epb41l1	erythrocyte membrane protein band 4.1 like 1, transcript variant X9							2.3906		0.41481
rna14265	5786	7203	7430	10428	10313	10396	rna14265	13.0501	0.255873	0.00406853	0.38476	1246	0	rna14265	XM_011239277.1	Epb41l1	erythrocyte membrane protein band 4.1 like 1, transcript variant X3							2.39056		0.41481
rna54337	346	558	453	442	418	433	rna54337	8.79146	-0.408817	0.00407223	0.384801	1247	0	rna54337	NM_010493.2	Icam1	intercellular adhesion molecule 1							2.39017		0.414764
rna14266	5789	7204	7432	10432	10317	10397	rna14266	13.0505	0.255849	0.00407902	0.385134	1248	0	rna14266	XM_011239276.1	Epb41l1	erythrocyte membrane protein band 4.1 like 1, transcript variant X2							2.38944		0.414388
rna33069	50	56	33	120	149	77	rna33069	6.21852	0.965796	0.00409816	0.386631	1249	0	rna33069	NM_177047.3	Auts2								2.38741		0.412703
rna14262	5796	7210	7444	10449	10333	10405	rna14262	13.0524	0.255977	0.0041023	0.386713	1250	0	rna14262	XM_006498708.3	Epb41l1	erythrocyte membrane protein band 4.1 like 1, transcript variant X1							2.38697		0.412611
rna78627	1253	1576	1584	2286	2079	2379	rna78627	10.8396	0.256004	0.0041182	0.387621	1251	0	rna78627	XM_011244422.1	Wnk2	WNK lysine deficient protein kinase 2, transcript variant X8							2.38529		0.411592
rna13747	2453	2979	2837	4365	3688	4600	rna13747	11.7466	0.252642	0.00411852	0.387621	1252	0	rna13747	XM_017318256.1	Snph	syntaphilin, transcript variant X3							2.38526		0.411592
rna28613	2778	3360	3466	4779	4738	5174	rna28613	11.9643	0.257112	0.00413585	0.388942	1253	0	rna28613	NM_010075.2	Dpp6	dipeptidylpeptidase 6, transcript variant 2							2.38344		0.410116
rna14261	5798	7212	7448	10454	10335	10405	rna14261	13.0528	0.255734	0.00414566	0.38919	1254	0	rna14261	XM_011239280.2	Epb41l1	erythrocyte membrane protein band 4.1 like 1, transcript variant X11							2.38241		0.409839
rna37929	371	480	525	741	804	725	rna37929	9.21571	0.375628	0.00414729	0.38919	1255	0	rna37929	XM_006506147.2	Srgap3	SLIT-ROBO Rho GTPase activating protein 3, transcript variant X4							2.38224		0.409839
rna13746	2443	2968	2829	4345	3676	4585	rna13746	11.7414	0.252391	0.0041484	0.38919	1256	0	rna13746	XM_017318258.1	Snph	syntaphilin, transcript variant X5							2.38212		0.409839
rna81996	2	2	1	14	7	7	rna81996	1.99868	2.09971	0.00415438	0.389441	1257	0	rna81996	XM_017316039.1	Dusp13	dual specificity phosphatase 13, transcript variant X3							2.38149		0.409559
rna47189	17	104	17	19	13	20	rna47189	4.7786	-1.67703	0.00416959	0.390408	1258	0	rna47189	NM_001079932.3	Trim72	tripartite motif-containing 72							2.37991		0.408481
rna8607	482	634	576	882	849	915	rna8607	9.47308	0.293194	0.00417132	0.390408	1259	0	rna8607	XM_017317318.1	Zer1	zyg-11 related, cell cycle regulator, transcript variant X5							2.37973		0.408481
rna18235	848	908	847	816	841	1004	rna18235	9.79412	-0.334637	0.00417694	0.390426	1260	0	rna18235	NM_011368.5	Shc1	src homology 2 domain-containing transforming protein C1, transcript variant 2							2.37914		0.408462
gene29921	2	2	2	10	5	17	gene29921	2.21449	2.02032	0.00417814	0.390426	1261	0	gene29921	GeneID:638858	Gm7252								2.37902		0.408462
rna14263	5769	7182	7419	10398	10286	10369	rna14263	13.0464	0.255459	0.00418695	0.390939	1262	0	rna14263	XM_011239279.1	Epb41l1	erythrocyte membrane protein band 4.1 like 1, transcript variant X10							2.3781		0.407891
rna30331	1561	2292	1721	1416	2040	1873	rna30331	10.8394	-0.402072	0.00419177	0.391079	1263	0	rna30331	NM_008048.3	Igfbp7	insulin-like growth factor binding protein 7, transcript variant 2							2.3776		0.407736
rna110383	21	232	116	38	62	53	rna110383	6.27777	-1.51702	0.00419747	0.391301	1264	0	rna110383	NM_017406.4	Atf6b	activating transcription factor 6 beta							2.37701		0.407489
rna30332	1561	2292	1722	1416	2041	1873	rna30332	10.8396	-0.402041	0.00420637	0.391821	1265	0	rna30332	NM_001159518.1	Igfbp7	insulin-like growth factor binding protein 7, transcript variant 1							2.37609		0.406912
rna101602	1930	2470	2748	3741	3541	3822	rna101602	11.547	0.283125	0.00421096	0.39184	1266	0	rna101602	XM_006531703.3	Sptbn2	spectrin beta, non-erythrocytic 2, transcript variant X1							2.37562		0.406892
rna28327	52	333	20	9	55	36	rna28327	6.04379	-2.2364	0.00421358	0.39184	1267	0	rna28327	NM_028977.1	Lrrc17	leucine rich repeat containing 17							2.37535		0.406892
rna58712	937	1105	1141	1848	1833	1472	rna58712	10.4155	0.342695	0.00421655	0.39184	1268	0	rna58712	XM_006511634.3	Bsn	bassoon, transcript variant X1							2.37504		0.406892
rna90740	77	97	85	253	98	283	rna90740	7.0778	0.911845	0.00424708	0.393681	1269	0	rna90740	NM_153150.2	Slc25a1	solute carrier family 25 (mitochondrial carrier, citrate transporter), member 1							2.37191		0.404856
rna68382	75	117	139	83	76	96	rna68382	6.60094	-0.720122	0.00424808	0.393681	1270	0	rna68382	NR_075087.1	Nup88	nucleoporin 88, transcript variant 4							2.37181		0.404856
rna11734	616	763	701	1041	1034	1180	rna11734	9.77303	0.289709	0.00424931	0.393681	1271	0	rna11734	XM_006498651.3	Cd59a	CD59a antigen, transcript variant X2							2.37168		0.404856
rna11733	616	763	701	1041	1034	1180	rna11733	9.77303	0.289709	0.00424973	0.393681	1272	0	rna11733	XM_006498650.3	Cd59a	CD59a antigen, transcript variant X1							2.37164		0.404856
rna41172	141	197	164	160	141	121	rna41172	7.27193	-0.596456	0.00429626	0.397604	1273	0	rna41172	XM_006539487.3	Bcl3	B cell leukemia/lymphoma 3, transcript variant X1							2.36691		0.400549
rna28616	2795	3397	3481	4791	4787	5200	rna28616	11.9737	0.255756	0.00429882	0.397604	1274	0	rna28616	NM_001136060.2	Dpp6	dipeptidylpeptidase 6, transcript variant 1							2.36665		0.400549
rna81643	730	805	848	1337	1535	1125	rna81643	10.0275	0.393631	0.0043386	0.400968	1275	0	rna81643	XR_874036.2	Cadps	Ca2+-dependent secretion activator, transcript variant X32							2.36265		0.39689
rna24312	710	768	871	1246	1220	1272	rna24312	9.96469	0.308551	0.00434524	0.401268	1276	0	rna24312	NM_183300.2	Zfyve9	zinc finger, FYVE domain containing 9							2.36199		0.396566
rna11732	614	763	704	1040	1034	1180	rna11732	9.77303	0.288834	0.00436084	0.402392	1277	0	rna11732	NM_007652.5	Cd59a	CD59a antigen, transcript variant 2							2.36043		0.39535
rna13748	2457	2980	2839	4367	3686	4599	rna13748	11.7472	0.251207	0.00437217	0.403122	1278	0	rna13748	XM_011239535.1	Snph	syntaphilin, transcript variant X1							2.3593		0.394563
rna41173	142	197	164	160	142	121	rna41173	7.27542	-0.596143	0.00439439	0.404854	1279	0	rna41173	NM_033601.3	Bcl3	B cell leukemia/lymphoma 3							2.3571		0.392702
rna95645	121	187	38	50	82	35	rna95645	6.3448	-1.37161	0.0044059	0.405597	1280	0	rna95645	XM_006523911.2	Rgl2	ral guanine nucleotide dissociation stimulator-like 2, transcript variant X3							2.35597		0.391905
rna72160	6	9	9	3	2	4	rna72160	2.29159	-1.77327	0.00444685	0.408804	1281	0	rna72160	XR_389169.2	Gm33829	predicted gene, 33829							2.35195		0.388485
rna11731	614	763	705	1040	1034	1180	rna11731	9.77337	0.288153	0.00445048	0.408804	1282	0	rna11731	NM_001111060.2	Cd59a	CD59a antigen, transcript variant 1							2.35159		0.388485
rna52171	2644	3174	3016	4454	4151	4802	rna52171	11.8377	0.242627	0.00445114	0.408804	1283	0	rna52171	NM_010325.2	Got2	glutamatic-oxaloacetic transaminase 2, mitochondrial							2.35153		0.388485
rna88622	1	4	3	11	11	12	rna88622	2.44121	1.79324	0.00447265	0.410407	1284	0	rna88622	GeneID:723966	Mirlet7c-2	mmu-let-7c-2-3p							2.34943		0.386786
rna106576	66	111	96	68	72	74	rna106576	6.33673	-0.686	0.00447825	0.410407	1285	0	rna106576	XR_878095.2	Pola1	polymerase (DNA directed), alpha 1, transcript variant X2							2.34889		0.386786
rna111424	12	140	14	20	14	14	rna111424	4.84438	-2.02566	0.00448004	0.410407	1286	0	rna111424	NM_019467.2	Aif1	allograft inflammatory factor 1							2.34872		0.386786
rna28614	2783	3375	3467	4774	4741	5177	rna28614	11.9659	0.254215	0.00448252	0.410407	1287	0	rna28614	NM_001198886.1	Dpp6	dipeptidylpeptidase 6, transcript variant 4							2.34848		0.386786
rna81646	649	710	747	1193	1379	995	rna81646	9.85675	0.407544	0.00449589	0.411312	1288	0	rna81646	XR_874038.2	Cadps	Ca2+-dependent secretion activator, transcript variant X34							2.34718		0.385829
rna14251	4962	6366	6508	9033	8902	9172	rna14251	12.8514	0.252413	0.00450532	0.411542	1289	0	rna14251	NM_001291121.1	Epb41l1	erythrocyte membrane protein band 4.1 like 1, transcript variant 5							2.34627		0.385586
rna14250	4965	6367	6510	9037	8906	9173	rna14250	12.8519	0.252386	0.0045131	0.411542	1290	0	rna14250	NM_001291120.1	Epb41l1	erythrocyte membrane protein band 4.1 like 1, transcript variant 4							2.34552		0.385586
rna14255	4965	6367	6510	9037	8906	9173	rna14255	12.8519	0.252386	0.0045135	0.411542	1291	0	rna14255	XM_017315394.1	Epb41l1	erythrocyte membrane protein band 4.1 like 1, transcript variant X13							2.34549		0.385586
rna14254	4965	6366	6510	9037	8906	9172	rna14254	12.8518	0.252407	0.00451442	0.411542	1292	0	rna14254	NM_013510.4	Epb41l1	erythrocyte membrane protein band 4.1 like 1, transcript variant 1							2.3454		0.385586
rna81644	661	730	759	1204	1409	1019	rna81644	9.88453	0.40443	0.00451588	0.411542	1293	0	rna81644	XR_874037.2	Cadps	Ca2+-dependent secretion activator, transcript variant X33							2.34526		0.385586
rna13442	70	33	32	19	25	33	rna13442	5.13427	-1.23561	0.00454297	0.413691	1294	0	rna13442	NR_030762.1	Snord17	small nucleolar RNA, C/D box 17							2.34266		0.383323
rna75347	456	1070	751	1486	945	1865	rna75347	10.0122	0.582732	0.00454841	0.413867	1295	0	rna75347	NM_010234.2	Fos	FBJ osteosarcoma oncogene							2.34214		0.38314
rna68653	1181	1359	1479	2036	2154	2104	rna68653	10.7273	0.29131	0.00455352	0.414012	1296	0	rna68653	XM_006533631.3	Rap1gap2	RAP1 GTPase activating protein 2, transcript variant X11							2.34165		0.382987
rna18234	846	899	840	809	832	1002	rna18234	9.78437	-0.33512	0.00457081	0.415264	1297	0	rna18234	XM_006501212.3	Shc1	src homology 2 domain-containing transforming protein C1, transcript variant X1							2.34001		0.381676
rna109393	1877	2282	1990	3713	2407	4424	rna109393	11.397	0.406694	0.00457571	0.415388	1298	0	rna109393	NR_003633.3	Meg3	maternally expressed 3, transcript variant 1							2.33954		0.381546
rna68652	1181	1359	1480	2036	2154	2105	rna68652	10.7276	0.291178	0.00458694	0.416088	1299	0	rna68652	XM_006533629.2	Rap1gap2	RAP1 GTPase activating protein 2, transcript variant X10							2.33848		0.380815
rna55656	323	28	15	37	38	27	rna55656	6.11236	-2.36342	0.00460075	0.416581	1300	0	rna55656	NM_052823.2	Fxyd2	FXYD domain-containing ion transport regulator 2, transcript variant b							2.33717		0.380301
rna55655	323	28	15	37	38	27	rna55655	6.11236	-2.36342	0.00460096	0.416581	1301	0	rna55655	NR_028499.1	Fxyd2	FXYD domain-containing ion transport regulator 2, transcript variant c							2.33715		0.380301
rna74885	19	15	13	8	2	13	rna74885	3.46546	-1.45517	0.00460299	0.416581	1302	0	rna74885	XR_001780485.1	Fam71d	family with sequence similarity 71, member D, transcript variant X10							2.33696		0.380301
rna14253	4711	6050	6182	8557	8409	8772	rna14253	12.7768	0.251545	0.00460984	0.416673	1303	0	rna14253	NM_001291123.1	Epb41l1	erythrocyte membrane protein band 4.1 like 1, transcript variant 7							2.33631		0.380205
rna14252	4711	6050	6182	8557	8409	8772	rna14252	12.7768	0.251545	0.00461107	0.416673	1304	0	rna14252	NM_001291122.1	Epb41l1	erythrocyte membrane protein band 4.1 like 1, transcript variant 6							2.3362		0.380205
rna68648	1188	1360	1487	2045	2170	2112	rna68648	10.7341	0.292947	0.00462942	0.417825	1305	0	rna68648	XM_006533626.2	Rap1gap2	RAP1 GTPase activating protein 2, transcript variant X7							2.33447		0.379005
rna14259	4972	6371	6524	9054	8918	9175	rna14259	12.8538	0.25199	0.00463377	0.417825	1306	0	rna14259	NM_001006664.3	Epb41l1	erythrocyte membrane protein band 4.1 like 1, transcript variant 3							2.33407		0.379005
rna14260	4972	6371	6524	9054	8918	9175	rna14260	12.8538	0.25199	0.00463447	0.417825	1307	0	rna14260	XM_017315393.1	Epb41l1	erythrocyte membrane protein band 4.1 like 1, transcript variant X12							2.334		0.379005
rna77511	1	1	0	1	10	15	rna77511	1.29748	3.31871	0.00465214	0.419098	1308	0	rna77511	NM_178184.2	Hist1h2an	histone cluster 1, H2an							2.33235		0.377685
rna61380	7173	8060	8119	12661	11605	11576	rna61380	13.2514	0.257463	0.00466069	0.419547	1309	0	rna61380	NM_052994.2	Spock2	sparc/osteonectin, cwcv and kazal-like domains proteoglycan 2							2.33155		0.377219
rna110426	11	49	220	26	15	46	rna110426	5.68325	-2.02665	0.00466641	0.419681	1310	0	rna110426	NM_011690.3	Vars	valyl-tRNA synthetase							2.33102		0.37708
rna68646	1187	1360	1485	2044	2167	2108	rna68646	10.7327	0.292231	0.0046693	0.419681	1311	0	rna68646	XM_006533621.3	Rap1gap2	RAP1 GTPase activating protein 2, transcript variant X2							2.33075		0.37708
rna21877	1498	1949	1793	2659	2442	2811	rna21877	11.078	0.240146	0.00467672	0.420028	1312	0	rna21877	NM_139236.3	Nol6	nucleolar protein family 6 (RNA-associated)							2.33006		0.376722
rna14264	4711	6047	6182	8554	8406	8767	rna14264	12.7764	0.25116	0.0046875	0.420675	1313	0	rna14264	XM_011239281.1	Epb41l1	erythrocyte membrane protein band 4.1 like 1, transcript variant X14							2.32906		0.376053
rna68644	1187	1360	1486	2044	2167	2109	rna68644	10.733	0.2921	0.00470245	0.421588	1314	0	rna68644	XR_388484.2	Rap1gap2	RAP1 GTPase activating protein 2, transcript variant X1							2.32768		0.375111
rna17634	1	0	0	35	1	1	rna17634	1.11705	4.60868	0.00470483	0.421588	1315	0	rna17634	NM_133862.2	Fgg	fibrinogen gamma chain, transcript variant 1							2.32746		0.375111
rna5815	3555	4206	4155	6062	6047	6049	rna5815	12.2745	0.251454	0.004714	0.42209	1316	0	rna5815	NM_053199.3	Cadm3	cell adhesion molecule 3							2.32661		0.374595
rna68647	1188	1359	1486	2044	2166	2110	rna68647	10.733	0.291982	0.00472747	0.422192	1317	0	rna68647	XM_006533627.3	Rap1gap2	RAP1 GTPase activating protein 2, transcript variant X8							2.32537		0.37449
rna68651	1187	1358	1486	2043	2166	2109	rna68651	10.7324	0.292271	0.00473022	0.422192	1318	0	rna68651	XM_011249098.2	Rap1gap2	RAP1 GTPase activating protein 2, transcript variant X6							2.32512		0.37449
rna32589	0	0	0	29	0	0	rna32589	-2.68194	4.62685	0.00473224	0.422192	1319	0	rna32589	NM_008277.2	Hpd	4-hydroxyphenylpyruvic acid dioxygenase							2.32493		0.37449
rna39709	1333	1872	1884	2707	2283	2893	rna39709	11.0502	0.279613	0.00473269	0.422192	1320	0	rna39709	NM_001024468.3	Bcat1	branched chain aminotransferase 1, cytosolic, transcript variant 1							2.32489		0.37449
rna68649	1187	1358	1486	2042	2166	2110	rna68649	10.7324	0.29227	0.0047351	0.422192	1321	0	rna68649	XM_006533624.3	Rap1gap2	RAP1 GTPase activating protein 2, transcript variant X5							2.32467		0.37449
rna106534	47	62	77	51	40	46	rna106534	5.74141	-0.794494	0.00473664	0.422192	1322	0	rna106534	NM_001163539.1	5430427O19Rik	RIKEN cDNA 5430427O19 gene							2.32453		0.37449
rna1278	486	570	605	933	900	832	rna1278	9.46932	0.326844	0.00474264	0.422407	1323	0	rna1278	NM_178081.4	Mfsd6	major facilitator superfamily domain containing 6, transcript variant 2							2.32398		0.374269
rna58536	347	425	460	637	734	673	rna58536	9.06236	0.380894	0.00476085	0.422481	1324	0	rna58536	XR_001778834.1	Dock3	dedicator of cyto-kinesis 3, transcript variant X11							2.32232		0.374193
rna32364	2400	2803	2917	4220	4104	4120	rna32364	11.7252	0.258872	0.00476393	0.422481	1325	0	rna32364	XM_006530359.3	Gm15800	predicted gene 15800, transcript variant X10							2.32203		0.374193
rna270	108	11	13	8	20	9	rna270	4.64949	-2.3166	0.00476413	0.422481	1326	0	rna270	XM_006495526.2	Trpa1	transient receptor potential cation channel, subfamily A, member 1, transcript variant X1							2.32202		0.374193
rna269	108	11	13	8	20	9	rna269	4.64949	-2.3166	0.00476453	0.422481	1327	0	rna269	NM_177781.4	Trpa1	transient receptor potential cation channel, subfamily A, member 1							2.32198		0.374193
rna67813	3	340	2	25	3	6	rna67813	5.09047	-3.56802	0.00476683	0.422481	1328	0	rna67813	NM_177369.3	Myh8	myosin, heavy polypeptide 8, skeletal muscle, perinatal							2.32177		0.374193
rna70579	1284	2833	1395	1651	1687	1435	rna70579	10.7372	-0.522772	0.00476913	0.422481	1329	0	rna70579	NM_010517.3	Igfbp4	insulin-like growth factor binding protein 4							2.32156		0.374193
rna68650	1187	1358	1486	2042	2166	2109	rna68650	10.7323	0.29205	0.00477314	0.422481	1330	0	rna68650	XM_006533628.3	Rap1gap2	RAP1 GTPase activating protein 2, transcript variant X9							2.3212		0.374193
rna8879	4413	5376	5652	7867	8335	7731	rna8879	12.6605	0.280691	0.00477598	0.422481	1331	0	rna8879	XM_006497652.2	Dnm1	dynamin 1, transcript variant X4							2.32094		0.374193
rna68643	1189	1359	1486	2044	2169	2109	rna68643	10.7335	0.292081	0.00477917	0.422481	1332	0	rna68643	NM_001015046.2	Rap1gap2	RAP1 GTPase activating protein 2							2.32065		0.374193
rna100362	182	247	202	395	419	332	rna100362	8.16075	0.517252	0.00477933	0.422481	1333	0	rna100362	XM_006525933.1	Slc6a7	solute carrier family 6 (neurotransmitter transporter, L-proline), member 7, transcript variant X5							2.32063		0.374193
rna111005	142	83	89	80	57	86	rna111005	6.49649	-0.910311	0.00479115	0.423209	1334	0	rna111005	NM_020569.3	Park7								2.31956		0.373445
rna111710	2	6	2	1	41	39	rna111710	3.2431	2.7422	0.00479733	0.423437	1335	0	rna111710	NM_172734.3	Stk38l								2.319		0.373211
rna18237	846	897	842	817	832	1002	rna18237	9.78654	-0.330982	0.00480315	0.423634	1336	0	rna18237	XM_006501213.2	Shc1	src homology 2 domain-containing transforming protein C1, transcript variant X2							2.31847		0.373009
rna100752	5	18	8	5	2	5	rna100752	2.6547	-1.68457	0.00483331	0.425109	1337	0	rna100752	NM_001271717.1	Mc2r	melanocortin 2 receptor, transcript variant 3							2.31576		0.3715
rna100751	5	18	8	5	2	5	rna100751	2.6547	-1.68457	0.00483368	0.425109	1338	0	rna100751	NM_001301372.1	Mc2r	melanocortin 2 receptor, transcript variant 4							2.31572		0.3715
rna100750	5	18	8	5	2	5	rna100750	2.6547	-1.68457	0.00483401	0.425109	1339	0	rna100750	NM_001271716.1	Mc2r	melanocortin 2 receptor, transcript variant 1							2.31569		0.3715
rna100749	5	18	8	5	2	5	rna100749	2.6547	-1.68457	0.00483431	0.425109	1340	0	rna100749	NM_008560.3	Mc2r	melanocortin 2 receptor, transcript variant 2							2.31567		0.3715
rna37120	1859	1962	2128	3073	3047	3173	rna37120	11.2931	0.279889	0.00485084	0.426245	1341	0	rna37120	NM_001271859.1	Add2	adducin 2 (beta), transcript variant 4							2.31418		0.370341
rna39708	1332	1873	1885	2707	2282	2893	rna39708	11.0502	0.279212	0.00485611	0.42639	1342	0	rna39708	NM_007532.5	Bcat1	branched chain aminotransferase 1, cytosolic, transcript variant 2							2.31371		0.370193
rna12386	350	492	475	704	761	680	rna12386	9.14117	0.361502	0.00486104	0.426505	1343	0	rna12386	XR_866288.2	Trp53bp1	transformation related protein 53 binding protein 1, transcript variant X13							2.31327		0.370076
rna106881	7	90	14	12	7	15	rna106881	4.29951	-1.9586	0.00487889	0.427532	1344	0	rna106881	NM_013712.2	Itgb1bp2	integrin beta 1 binding protein 2							2.31168		0.369031
rna30426	0	0	0	7	3	1	rna30426	-2.68194	3.26616	0.00488307	0.427532	1345	0	rna30426	NM_009467.3	Ugt2b5	UDP glucuronosyltransferase 2 family, polypeptide B5							2.31131		0.369031
rna12352	11	8	13	6	3	5	rna12352	2.83753	-1.59054	0.0048903	0.427532	1346	0	rna12352	NM_001160424.1	Tgm7	transglutaminase 7							2.31066		0.369031
rna68642	1189	1360	1487	2043	2168	2110	rna68642	10.7337	0.291168	0.00489047	0.427532	1347	0	rna68642	XR_388485.2	Rap1gap2	RAP1 GTPase activating protein 2, transcript variant X4							2.31065		0.369031
rna68645	1189	1360	1487	2043	2168	2110	rna68645	10.7337	0.291168	0.00489089	0.427532	1348	0	rna68645	XM_006533622.3	Rap1gap2	RAP1 GTPase activating protein 2, transcript variant X3							2.31061		0.369031
rna12494	602	860	760	763	739	812	rna12494	9.57025	-0.288527	0.00493271	0.430015	1349	0	rna12494	NM_144545.4	Eif3j1	eukaryotic translation initiation factor 3, subunit J1							2.30691		0.366516
rna28615	2800	3380	3492	4797	4758	5193	rna28615	11.9723	0.252424	0.00494471	0.430015	1350	0	rna28615	NM_207282.3	Dpp6	dipeptidylpeptidase 6, transcript variant 3							2.30586		0.366516
rna58327	872	1143	1001	1724	1298	1684	rna58327	10.3024	0.283015	0.0049654	0.430015	1351	0	rna58327	XR_001778969.1	Uba5	ubiquitin-like modifier activating enzyme 5, transcript variant X1							2.30405		0.366516
rna58328	872	1143	1001	1724	1298	1684	rna58328	10.3024	0.283015	0.00496561	0.430015	1352	0	rna58328	NM_025692.3	Uba5	ubiquitin-like modifier activating enzyme 5							2.30403		0.366516
rna110173	83	78	66	35	51	73	rna110173	6.00706	-0.890789	0.00496766	0.430015	1353	0	rna110173	NM_001103179.1	Brwd1								2.30385		0.366516
rna1652	176	177	177	143	170	120	rna1652	7.34397	-0.64971	0.00497561	0.430015	1354	0	rna1652	XM_006496038.3	Nbeal1	neurobeachin like 1, transcript variant X11							2.30315		0.366516
rna107876	1021	1233	1219	1777	1650	1888	rna107876	10.4966	0.255562	0.004986	0.430015	1355	0	rna107876	NM_019548.4	Tro	trophinin, transcript variant 3							2.30225		0.366516
rna109832	18	41	34	137	90	40	rna109832	5.71232	1.20589	0.00499244	0.430015	1356	0	rna109832	NM_145479.4	Klhl22	kelch-like 22							2.30169		0.366516
rna110058	23	45	29	59	216	53	rna110058	5.91715	1.4783	0.00499684	0.430015	1357	0	rna110058	NM_011239.2	Ranbp1	RAN binding protein 1							2.3013		0.366516
rna101600	1941	2489	2785	3755	3593	3842	rna101600	11.5594	0.281281	0.0050007	0.430015	1358	0	rna101600	XM_006531704.3	Sptbn2	spectrin beta, non-erythrocytic 2, transcript variant X2							2.30097		0.366516
rna87198	514	612	648	913	956	946	rna87198	9.55582	0.311831	0.0050021	0.430015	1359	0	rna87198	NM_001164641.1	Trappc9	trafficking protein particle complex 9, transcript variant 3							2.30085		0.366516
rna58456	1913	3006	2567	3213	1550	1989	rna58456	11.21	-0.502189	0.00500609	0.430015	1360	0	rna58456	NM_001324533.1	Rpl29	ribosomal protein L29, transcript variant 1							2.3005		0.366516
rna103613	2904	3584	3649	5252	4619	5556	rna103613	12.0363	0.247553	0.00500721	0.430015	1361	0	rna103613	NM_010324.2	Got1	glutamic-oxaloacetic transaminase 1, soluble							2.3004		0.366516
rna2872	0	21	0	0	0	0	rna2872	-2.68194	-4.63515	0.00501465	0.430015	1362	0	rna2872	XM_006529078.3	Chrng	cholinergic receptor, nicotinic, gamma polypeptide, transcript variant X1							2.29976		0.366516
rna2871	0	21	0	0	0	0	rna2871	-2.68194	-4.63515	0.00501527	0.430015	1363	0	rna2871	NM_009604.3	Chrng	cholinergic receptor, nicotinic, gamma polypeptide							2.29971		0.366516
rna101601	1939	2488	2785	3755	3589	3842	rna101601	11.5588	0.281371	0.00501678	0.430015	1364	0	rna101601	XM_006531705.3	Sptbn2	spectrin beta, non-erythrocytic 2, transcript variant X3							2.29957		0.366516
rna37119	1861	1962	2129	3073	3047	3173	rna37119	11.2935	0.279096	0.00501862	0.430015	1365	0	rna37119	NM_013458.5	Add2	adducin 2 (beta), transcript variant 3							2.29942		0.366516
rna37911	0	35	1	1	0	1	rna37911	1.40801	-4.41102	0.00501944	0.430015	1366	0	rna37911	NM_007617.3	Cav3	caveolin 3							2.29934		0.366516
rna17635	1	0	0	34	1	1	rna17635	1.09733	4.56925	0.00501958	0.430015	1367	0	rna17635	NM_001317105.1	Fgg	fibrinogen gamma chain, transcript variant 2							2.29933		0.366516
rna18577	169	254	240	393	416	370	rna18577	8.21227	0.492001	0.00502412	0.430015	1368	0	rna18577	NM_177250.2	Lingo4	leucine rich repeat and Ig domain containing 4							2.29894		0.366516
rna8880	4547	5536	5776	8049	8483	7940	rna8880	12.6958	0.273938	0.00503322	0.430015	1369	0	rna8880	XM_006497660.2	Dnm1	dynamin 1, transcript variant X11							2.29815		0.366516
rna84534	0	2	1	22	2	5	rna84534	1.57373	3.00106	0.00505815	0.430015	1370	0	rna84534	XM_011245300.1	Gm16867	predicted gene, 16867, transcript variant X14							2.29601		0.366516
rna84533	0	2	1	22	2	5	rna84533	1.57373	3.00106	0.00505885	0.430015	1371	0	rna84533	XM_011245293.1	Gm16867	predicted gene, 16867, transcript variant X3							2.29595		0.366516
rna84532	0	2	1	22	2	5	rna84532	1.57373	3.00106	0.0050594	0.430015	1372	0	rna84532	XM_011245290.1	Gm16867	predicted gene, 16867, transcript variant X1							2.2959		0.366516
rna10687	150	274	264	208	166	205	rna10687	7.71551	-0.585813	0.0050598	0.430015	1373	0	rna10687	NM_010576.3	Itga4								2.29587		0.366516
rna84531	0	2	1	22	2	5	rna84531	1.57373	3.00106	0.00506006	0.430015	1374	0	rna84531	XM_011245297.1	Gm16867	predicted gene, 16867, transcript variant X11							2.29584		0.366516
rna84530	0	2	1	22	2	5	rna84530	1.57373	3.00106	0.00506076	0.430015	1375	0	rna84530	XM_011245298.1	Gm16867	predicted gene, 16867, transcript variant X12							2.29578		0.366516
rna84529	0	2	1	22	2	5	rna84529	1.57373	3.00106	0.00506145	0.430015	1376	0	rna84529	XM_011245299.2	Gm16867	predicted gene, 16867, transcript variant X13							2.29573		0.366516
rna84528	0	2	1	22	2	5	rna84528	1.57373	3.00106	0.00506178	0.430015	1377	0	rna84528	XM_011245301.1	Gm16867	predicted gene, 16867, transcript variant X15							2.2957		0.366516
rna84527	0	2	1	22	2	5	rna84527	1.57373	3.00106	0.00506249	0.430015	1378	0	rna84527	XM_011245302.1	Gm16867	predicted gene, 16867, transcript variant X17							2.29564		0.366516
rna84526	0	2	1	22	2	5	rna84526	1.57373	3.00106	0.00506316	0.430015	1379	0	rna84526	XR_874773.1	Gm16867	predicted gene, 16867, transcript variant X7							2.29558		0.366516
rna84525	0	2	1	22	2	5	rna84525	1.57373	3.00106	0.00506383	0.430015	1380	0	rna84525	XM_011245291.1	Gm16867	predicted gene, 16867, transcript variant X2							2.29552		0.366516
rna84524	0	2	1	22	2	5	rna84524	1.57373	3.00106	0.00506433	0.430015	1381	0	rna84524	XM_011245294.1	Gm16867	predicted gene, 16867, transcript variant X4							2.29548		0.366516
rna84523	0	2	1	22	2	5	rna84523	1.57373	3.00106	0.005065	0.430015	1382	0	rna84523	XM_011245296.1	Gm16867	predicted gene, 16867, transcript variant X10							2.29542		0.366516
rna84522	0	2	1	22	2	5	rna84522	1.57373	3.00106	0.00506571	0.430015	1383	0	rna84522	XR_001781314.1	Gm16867	predicted gene, 16867, transcript variant X5							2.29536		0.366516
rna1470	1435	1905	1901	2079	1656	1801	rna1470	10.8191	-0.274461	0.0050662	0.430015	1384	0	rna1470	NM_001042634.2	Clk1	CDC-like kinase 1, transcript variant 1							2.29532		0.366516
rna84521	0	2	1	22	2	5	rna84521	1.57373	3.00106	0.00506642	0.430015	1385	0	rna84521	XR_001781315.1	Gm16867	predicted gene, 16867, transcript variant X8							2.2953		0.366516
rna84520	0	2	1	22	2	5	rna84520	1.57373	3.00106	0.005067	0.430015	1386	0	rna84520	XM_017316302.1	Gm16867	predicted gene, 16867, transcript variant X9							2.29525		0.366516
rna84519	0	2	1	22	2	5	rna84519	1.57373	3.00106	0.00506766	0.430015	1387	0	rna84519	XM_017316303.1	Gm16867	predicted gene, 16867, transcript variant X16							2.29519		0.366516
rna84518	0	2	1	22	2	5	rna84518	1.57373	3.00106	0.00506836	0.430015	1388	0	rna84518	XR_874771.2	Gm16867	predicted gene, 16867, transcript variant X6							2.29513		0.366516
rna87199	493	598	630	884	940	912	rna87199	9.51313	0.316247	0.00506892	0.430015	1389	0	rna87199	NM_001164642.1	Trappc9	trafficking protein particle complex 9, transcript variant 4							2.29508		0.366516
rna58455	1913	3008	2568	3216	1550	1989	rna58455	11.2106	-0.5021	0.00507312	0.430062	1390	0	rna58455	NM_009082.3	Rpl29	ribosomal protein L29, transcript variant 2							2.29473		0.366469
rna58454	1915	3011	2571	3220	1552	1991	rna58454	11.2122	-0.501931	0.00509186	0.431235	1391	0	rna58454	NM_001324534.1	Rpl29	ribosomal protein L29, transcript variant 3							2.29312		0.365286
rna13742	2373	2890	2762	4221	3553	4474	rna13742	11.7013	0.248921	0.00509427	0.431235	1392	0	rna13742	NM_001291076.1	Snph	syntaphilin, transcript variant 2							2.29292		0.365286
rna58453	1915	3012	2571	3221	1552	1991	rna58453	11.2124	-0.501895	0.00511565	0.432733	1393	0	rna58453	XM_006511660.3	Rpl29	ribosomal protein L29, transcript variant X1							2.2911		0.36378
rna112118	104	210	49	66	67	80	rna112118	6.53121	-1.09529	0.00511985	0.432778	1394	0	rna112118	NM_011690.3	Vars								2.29074		0.363735
rna76092	495	681	700	981	1016	977	rna76092	9.63157	0.319615	0.00512938	0.433272	1395	0	rna76092	NM_001252508.1	D430019H16Rik	RIKEN cDNA D430019H16 gene							2.28994		0.363239
rna13741	2363	2879	2754	4201	3541	4459	rna13741	11.6959	0.248649	0.00514181	0.434012	1396	0	rna13741	NM_001291077.1	Snph	syntaphilin, transcript variant 3							2.28888		0.362499
rna13745	2391	2912	2771	4241	3577	4496	rna13745	11.7096	0.247914	0.00515199	0.434559	1397	0	rna13745	XM_011239538.1	Snph	syntaphilin, transcript variant X4							2.28803		0.361951
rna111751	6	4	3	16	10	25	rna111751	3.12867	1.54909	0.00517933	0.436553	1398	0	rna111751	NM_177192.3	Dennd5b								2.28573		0.359963
rna17639	0	1	0	44	0	1	rna17639	1.0697	5.26047	0.00519479	0.437445	1399	0	rna17639	NM_181849.3	Fgb	fibrinogen beta chain							2.28443		0.359077
rna36778	38	11	8	8	5	9	rna36778	3.62226	-1.85335	0.00519733	0.437445	1400	0	rna36778	NM_001190732.1	Gm20594	predicted gene, 20594							2.28422		0.359077
rna13743	2377	2892	2764	4224	3556	4474	rna13743	11.7024	0.248142	0.00521276	0.43843	1401	0	rna13743	NM_198214.3	Snph	syntaphilin, transcript variant 1							2.28293		0.3581
rna39710	1337	1880	1890	2713	2285	2895	rna39710	11.0536	0.276406	0.00522483	0.439131	1402	0	rna39710	XM_011241566.2	Bcat1	branched chain aminotransferase 1, cytosolic, transcript variant X1							2.28193		0.357405
rna93341	2796	3835	3586	5036	4765	5652	rna93341	12.0407	0.245907	0.00526086	0.441845	1403	0	rna93341	XM_017316942.1	Ttc3	tetratricopeptide repeat domain 3, transcript variant X23							2.27894		0.35473
rna93332	2798	3843	3589	5045	4769	5656	rna93332	12.0424	0.245728	0.00527345	0.44233	1404	0	rna93332	XM_017316939.1	Ttc3	tetratricopeptide repeat domain 3, transcript variant X14							2.27791		0.354253
rna93336	2798	3843	3589	5045	4769	5656	rna93336	12.0424	0.245728	0.00527415	0.44233	1405	0	rna93336	XM_017316941.1	Ttc3	tetratricopeptide repeat domain 3, transcript variant X18							2.27785		0.354253
rna66419	5346	6496	6761	9269	9548	9582	rna66419	12.9176	0.256657	0.00527946	0.442461	1406	0	rna66419	XM_006534463.2	Cyfip2	cytoplasmic FMR1 interacting protein 2, transcript variant X3							2.27741		0.354125
rna93323	2796	3835	3588	5037	4765	5654	rna93323	12.041	0.245899	0.00528504	0.442614	1407	0	rna93323	XM_006523000.3	Ttc3	tetratricopeptide repeat domain 3, transcript variant X22							2.27695		0.353975
rna66420	5348	6498	6761	9271	9551	9581	rna66420	12.9178	0.256552	0.00529335	0.44263	1408	0	rna66420	XM_006534462.3	Cyfip2	cytoplasmic FMR1 interacting protein 2, transcript variant X2							2.27627		0.353959
rna93330	2798	3843	3590	5045	4769	5657	rna93330	12.0425	0.245678	0.00529848	0.44263	1409	0	rna93330	XM_006522996.2	Ttc3	tetratricopeptide repeat domain 3, transcript variant X16							2.27585		0.353959
rna66415	5348	6497	6758	9267	9548	9580	rna66415	12.9175	0.256441	0.00530048	0.44263	1410	0	rna66415	NM_001252459.1	Cyfip2	cytoplasmic FMR1 interacting protein 2, transcript variant 2							2.27569		0.353959
rna93337	2798	3841	3588	5043	4767	5653	rna93337	12.0419	0.245468	0.0053061	0.44263	1411	0	rna93337	XM_017316940.1	Ttc3	tetratricopeptide repeat domain 3, transcript variant X17							2.27522		0.353959
rna93333	2798	3843	3590	5045	4769	5656	rna93333	12.0425	0.245588	0.00530774	0.44263	1412	0	rna93333	XM_006522995.3	Ttc3	tetratricopeptide repeat domain 3, transcript variant X15							2.27509		0.353959
rna66418	5351	6498	6761	9271	9554	9582	rna66418	12.9181	0.256495	0.00531507	0.44263	1413	0	rna66418	XM_006534461.3	Cyfip2	cytoplasmic FMR1 interacting protein 2, transcript variant X1							2.27449		0.353959
rna66417	5350	6499	6758	9269	9551	9579	rna66417	12.9177	0.256336	0.00531575	0.44263	1414	0	rna66417	NM_001252460.1	Cyfip2	cytoplasmic FMR1 interacting protein 2, transcript variant 3							2.27444		0.353959
rna93322	2796	3835	3589	5037	4765	5654	rna93322	12.0411	0.24576	0.00531858	0.44263	1415	0	rna93322	XM_006522999.3	Ttc3	tetratricopeptide repeat domain 3, transcript variant X21							2.2742		0.353959
rna66416	5348	6497	6758	9266	9551	9578	rna66416	12.9175	0.256457	0.00531905	0.44263	1416	0	rna66416	NM_133769.3	Cyfip2	cytoplasmic FMR1 interacting protein 2, transcript variant 1							2.27417		0.353959
rna93320	2798	3841	3590	5044	4767	5655	rna93320	12.0422	0.24546	0.00532915	0.442939	1417	0	rna93320	XM_006522997.3	Ttc3	tetratricopeptide repeat domain 3, transcript variant X19							2.27334		0.353657
rna93340	2798	3843	3590	5044	4769	5656	rna93340	12.0424	0.245498	0.00533027	0.442939	1418	0	rna93340	XM_006522994.2	Ttc3	tetratricopeptide repeat domain 3, transcript variant X13							2.27325		0.353657
rna101599	1960	2513	2813	3783	3624	3878	rna101599	11.5726	0.279347	0.00534406	0.443772	1419	0	rna101599	NM_021287.1	Sptbn2	spectrin beta, non-erythrocytic 2							2.27213		0.352841
rna1034	13	28	5	9	4	4	rna1034	3.21012	-1.76677	0.00536913	0.44518	1420	0	rna1034	XM_006496124.1	Tmem182	transmembrane protein 182, transcript variant X2							2.2701		0.351464
rna1032	13	28	5	9	4	4	rna1032	3.21012	-1.76677	0.00536959	0.44518	1421	0	rna1032	XM_017321461.1	Tmem182	transmembrane protein 182, transcript variant X1							2.27006		0.351464
rna34718	416	564	460	792	752	742	rna34718	9.25131	0.317504	0.00537235	0.44518	1422	0	rna34718	XM_006505010.3	Nxph1	neurexophilin 1, transcript variant X1							2.26984		0.351464
rna47140	6603	7769	8179	11858	10761	11613	rna47140	13.1906	0.243458	0.00537924	0.445392	1423	0	rna47140	XM_011241866.1	Stx1b	syntaxin 1B, transcript variant X2							2.26928		0.351257
rna75990	1	0	0	33	1	1	rna75990	1.07706	4.52871	0.00538248	0.445392	1424	0	rna75990	NM_009244.4	Serpina1b	serine (or cysteine) preptidase inhibitor, clade A, member 1B							2.26902		0.351257
rna37117	1868	1963	2133	3072	3053	3179	rna37117	11.2959	0.277731	0.00542172	0.448262	1425	0	rna37117	NM_001271858.1	Add2	adducin 2 (beta), transcript variant 2							2.26586		0.348468
rna37116	1868	1963	2133	3072	3053	3179	rna37116	11.2959	0.277731	0.00542477	0.448262	1426	0	rna37116	NM_001271857.1	Add2	adducin 2 (beta), transcript variant 1							2.26562		0.348468
rna8878	4482	5434	5702	7928	8406	7795	rna8878	12.6748	0.275708	0.00543218	0.44856	1427	0	rna8878	XR_374057.2	Dnm1	dynamin 1, transcript variant X17							2.26503		0.34818
rna47141	6611	7776	8180	11867	10763	11615	rna47141	13.1914	0.242947	0.00544855	0.449597	1428	0	rna47141	XM_006508044.3	Stx1b	syntaxin 1B, transcript variant X1							2.26372		0.347176
rna33079	946	1243	1185	1713	1624	1787	rna33079	10.4472	0.250611	0.00547821	0.451728	1429	0	rna33079	NM_030719.3	Gatsl2	GATS protein-like 2							2.26136		0.345123
rna6273	1244	1582	1397	2168	1955	2272	rna6273	10.7695	0.242136	0.00548222	0.451742	1430	0	rna6273	XM_006497064.3	Susd4	sushi domain containing 4, transcript variant X3							2.26104		0.345109
rna38708	8311	10283	10288	14486	13610	15318	rna38708	13.5389	0.231792	0.0055225	0.454659	1431	0	rna38708	XM_006505504.2	Eno2	enolase 2, gamma neuronal, transcript variant X2							2.25786		0.342314
rna23498	6	4	3	2	1	0	rna23498	1.09741	-2.51343	0.00552923	0.454659	1432	0	rna23498	GeneID:735282	Mir491	mmu-miR-491-5p							2.25734		0.342314
rna2354	44	904	61	98	93	97	rna2354	7.43294	-2.0251	0.00552978	0.454659	1433	0	rna2354	NM_010043.2	Des	desmin							2.25729		0.342314
rna87847	35	39	54	93	77	110	rna87847	5.9904	0.763941	0.00553607	0.454659	1434	0	rna87847	XM_006520937.3	Apol8	apolipoprotein L 8, transcript variant X5							2.2568		0.342314
rna87846	35	39	54	93	77	110	rna87846	5.9904	0.763941	0.00553691	0.454659	1435	0	rna87846	XM_006520939.3	Apol8	apolipoprotein L 8, transcript variant X8							2.25673		0.342314
rna6272	1245	1583	1397	2168	1955	2273	rna6272	10.77	0.241654	0.00559107	0.458527	1436	0	rna6272	XM_006497061.3	Susd4	sushi domain containing 4, transcript variant X1							2.2525		0.338635
rna69870	2	3	1	13	4	13	rna69870	2.15583	1.94712	0.00559539	0.458527	1437	0	rna69870	XR_388954.2	Gm34850	predicted gene, 34850, transcript variant X1							2.25217		0.338635
rna69869	2	3	1	13	4	13	rna69869	2.15583	1.94712	0.00559595	0.458527	1438	0	rna69869	XR_880134.1	Gm34850	predicted gene, 34850, transcript variant X2							2.25213		0.338635
rna10901	11	27	23	13	0	13	rna10901	3.70015	-1.59441	0.00559957	0.458527	1439	0	rna10901	XM_011239565.2	Olfr1033	olfactory receptor 1033, transcript variant X1							2.25184		0.338635
rna22041	10	5	0	1	0	0	rna22041	0.406966	-4.39724	0.00560805	0.458642	1440	0	rna22041	XM_006538415.3	Gm2564								2.25119		0.338526
rna109665	70	62	122	41	48	79	rna109665	6.12084	-0.969604	0.00561081	0.458642	1441	0	rna109665	NM_001168490.1	Men1	multiple endocrine neoplasia 1, transcript variant 4							2.25097		0.338526
rna105244	418	425	417	431	396	388	rna105244	8.70775	-0.419833	0.00561265	0.458642	1442	0	rna105244	XM_006541407.3	Dock11	dedicator of cytokinesis 11, transcript variant X2							2.25083		0.338526
rna39615	635	699	760	1130	1132	1070	rna39615	9.79957	0.31121	0.00562456	0.459296	1443	0	rna39615	XM_011241575.1	St8sia1	ST8 alpha-N-acetyl-neuraminide alpha-2,8-sialyltransferase 1, transcript variant X5							2.24991		0.337907
rna17089	1577	1934	1954	2797	2824	2731	rna17089	11.1511	0.258967	0.00562905	0.459344	1444	0	rna17089	XM_011240127.2	Nbea	neurobeachin, transcript variant X9							2.24957		0.337862
rna40414	76	108	89	85	67	68	rna40414	6.35995	-0.660773	0.00564267	0.460137	1445	0	rna40414	NM_001033249.3	Zfp583	zinc finger protein 583							2.24852		0.337113
rna112427	166	298	208	232	140	184	rna112427	7.66756	-0.616194	0.00566197	0.461391	1446	0	rna112427	GeneID:17730	TrnF	tRNA-Phe							2.24703		0.33593
rna67961	1055	1536	1442	2225	1725	2347	rna67961	10.7183	0.29061	0.00568881	0.463034	1447	0	rna67961	NM_001159367.1	Per1	period circadian clock 1, transcript variant 2							2.24498		0.334387
rna4162	656	956	814	1274	1230	1226	rna4162	9.97832	0.276318	0.00568998	0.463034	1448	0	rna4162	NM_010732.4	Lrrn2	leucine rich repeat protein 2, neuronal							2.24489		0.334387
rna103567	749	988	886	1354	1300	1344	rna103567	10.0874	0.256976	0.00569602	0.463089	1449	0	rna103567	XM_006527373.3	Crtac1	cartilage acidic protein 1, transcript variant X5							2.24443		0.334335
rna38709	8309	10279	10292	14473	13611	15305	rna38709	13.5385	0.231087	0.00570305	0.463089	1450	0	rna38709	XM_006505503.3	Eno2	enolase 2, gamma neuronal, transcript variant X1							2.24389		0.334335
rna6274	1243	1583	1395	2166	1949	2274	rna6274	10.7684	0.241445	0.00570808	0.463089	1451	0	rna6274	XM_006497063.1	Susd4	sushi domain containing 4, transcript variant X2							2.24351		0.334335
rna100363	180	246	201	391	414	328	rna100363	8.14769	0.510394	0.0057083	0.463089	1452	0	rna100363	XM_006525934.3	Slc6a7	solute carrier family 6 (neurotransmitter transporter, L-proline), member 7, transcript variant X6							2.24349		0.334335
rna68586	40	1	1	0	3	0	rna68586	2.06154	-4.261	0.00571041	0.463089	1453	0	rna68586	NM_001001445.2	Trpv1	transient receptor potential cation channel, subfamily V, member 1							2.24333		0.334335
rna94373	46	10	5	2	9	6	rna94373	3.51831	-2.30371	0.00571424	0.463089	1454	0	rna94373	XM_017317466.1	Mmp25	matrix metallopeptidase 25, transcript variant X1							2.24304		0.334335
rna100366	59	66	62	112	137	131	rna100366	6.4924	0.666199	0.00573244	0.464245	1455	0	rna100366	XM_017317902.1	Slc6a7	solute carrier family 6 (neurotransmitter transporter, L-proline), member 7, transcript variant X7							2.24166		0.333253
rna45282	6	2	1	0	0	0	rna45282	-2.68194	-3.68573	0.00574837	0.465215	1456	0	rna45282	XR_869829.2	Gm38405	predicted gene, 38405, transcript variant X4							2.24046		0.332346
rna107577	132	49	88	22	53	70	rna107577	6.09137	-1.31334	0.00575637	0.465543	1457	0	rna107577	XM_006528550.3	Nrk	Nik related kinase, transcript variant X1							2.23985		0.33204
rna105243	418	425	417	431	397	388	rna105243	8.70838	-0.418566	0.00578219	0.467254	1458	0	rna105243	XM_006541406.3	Dock11	dedicator of cytokinesis 11, transcript variant X1							2.23791		0.330447
rna76064	47	18	26	15	12	23	rna76064	4.53484	-1.30722	0.00578545	0.467254	1459	0	rna76064	NR_028576.1	Scarna13	small Cajal body-specific RNA 1							2.23766		0.330447
rna77686	6	6	11	3	1	4	rna77686	2.17761	-1.91416	0.00579699	0.467865	1460	0	rna77686	NM_175655.2	Hist1h4f	histone cluster 1, H4f							2.2368		0.329879
gene4441	9	13	12	6	5	5	gene4441	2.96634	-1.43413	0.00583366	0.470502	1461	0	gene4441	GeneID:105244232	LOC105244232								2.23406		0.327438
rna103571	750	990	887	1357	1302	1343	rna103571	10.0892	0.25629	0.00585347	0.471777	1462	0	rna103571	NM_145123.4	Crtac1	cartilage acidic protein 1							2.23259		0.326264
rna65104	793	804	835	1341	1113	1454	rna65104	10.0214	0.311048	0.0058726	0.472412	1463	0	rna65104	XM_017314305.1	Inpp5j	inositol polyphosphate 5-phosphatase J, transcript variant X1							2.23117		0.325679
rna65103	793	804	835	1341	1113	1454	rna65103	10.0214	0.311048	0.0058728	0.472412	1464	0	rna65103	XM_017314306.1	Inpp5j	inositol polyphosphate 5-phosphatase J, transcript variant X2							2.23115		0.325679
rna65101	793	804	835	1341	1113	1454	rna65101	10.0214	0.311048	0.00587337	0.472412	1465	0	rna65101	XR_001779895.1	Inpp5j	inositol polyphosphate 5-phosphatase J, transcript variant X4							2.23111		0.325679
rna39611	635	699	762	1130	1132	1070	rna39611	9.80025	0.309862	0.00590219	0.473544	1466	0	rna39611	XM_006506930.3	St8sia1	ST8 alpha-N-acetyl-neuraminide alpha-2,8-sialyltransferase 1, transcript variant X4							2.22899		0.32464
rna39610	635	699	762	1130	1132	1070	rna39610	9.80025	0.309862	0.00590264	0.473544	1467	0	rna39610	XM_006506929.3	St8sia1	ST8 alpha-N-acetyl-neuraminide alpha-2,8-sialyltransferase 1, transcript variant X3							2.22895		0.32464
rna65102	794	804	835	1341	1114	1455	rna65102	10.0221	0.311123	0.00590466	0.473544	1468	0	rna65102	XM_006514554.3	Inpp5j	inositol polyphosphate 5-phosphatase J, transcript variant X3							2.22881		0.32464
rna65100	794	804	835	1341	1114	1455	rna65100	10.0221	0.311123	0.00590737	0.473544	1469	0	rna65100	XR_001779896.1	Inpp5j	inositol polyphosphate 5-phosphatase J, transcript variant X5							2.22861		0.32464
rna103569	747	988	885	1352	1297	1341	rna103569	10.085	0.25589	0.00590754	0.473544	1470	0	rna103569	XM_006527371.2	Crtac1	cartilage acidic protein 1, transcript variant X3							2.22859		0.32464
rna67960	1056	1538	1441	2223	1723	2349	rna67960	10.7184	0.28941	0.00593169	0.475156	1471	0	rna67960	NM_011065.4	Per1	period circadian clock 1, transcript variant 1							2.22682		0.323163
rna5816	2564	3067	3071	4423	4497	4344	rna5816	11.8213	0.253594	0.00593898	0.475417	1472	0	rna5816	XM_006497060.3	Cadm3	cell adhesion molecule 3, transcript variant X1							2.22629		0.322925
rna57712	1651	2066	2061	2991	3112	2797	rna57712	11.2374	0.273247	0.00595895	0.476692	1473	0	rna57712	XM_006510902.3	Snap91	synaptosomal-associated protein 91, transcript variant X10							2.22483		0.321762
rna30023	991	1253	2115	1327	1234	1343	rna30023	10.4346	-0.508938	0.00596471	0.476829	1474	0	rna30023	XM_006503733.3	Gabra2	gamma-aminobutyric acid (GABA) A receptor, subunit alpha 2, transcript variant X1							2.22441		0.321638
rna65099	793	806	836	1341	1113	1455	rna65099	10.0224	0.30978	0.00597442	0.477281	1475	0	rna65099	NM_172439.3	Inpp5j	inositol polyphosphate 5-phosphatase J							2.2237		0.321226
rna37810	0	0	0	1	9	2	rna37810	-2.68194	3.45654	0.00598484	0.47779	1476	0	rna37810	NR_040297.1	Gm19757	predicted gene, 19757							2.22295		0.320763
rna103570	748	990	886	1355	1299	1341	rna103570	10.087	0.255552	0.00600923	0.479412	1477	0	rna103570	XM_006527370.2	Crtac1	cartilage acidic protein 1, transcript variant X2							2.22118		0.319291
rna13138	12	46	16	10	14	12	rna13138	4.08822	-1.31712	0.00603556	0.480635	1478	0	rna13138	NM_001278520.1	Prnd	prion protein dublet, transcript variant 4							2.21928		0.318185
rna13137	12	46	16	10	14	12	rna13137	4.08822	-1.31712	0.00603617	0.480635	1479	0	rna13137	NM_001126338.2	Prnd	prion protein dublet, transcript variant 2							2.21924		0.318185
rna13136	12	46	16	10	14	12	rna13136	4.08822	-1.31712	0.00603679	0.480635	1480	0	rna13136	NM_001278257.1	Prnd	prion protein dublet, transcript variant 3							2.21919		0.318185
rna1657	355	387	371	367	371	287	rna1657	8.49609	-0.476201	0.00608983	0.484365	1481	0	rna1657	NM_173444.2	Nbeal1	neurobeachin like 1							2.21539		0.314827
rna93335	2830	3862	3608	5069	4779	5677	rna93335	12.0501	0.240542	0.00609339	0.484365	1482	0	rna93335	XM_006522993.2	Ttc3	tetratricopeptide repeat domain 3, transcript variant X12							2.21514		0.314827
rna71328	0	0	0	5	2	3	rna71328	-2.68194	3.11599	0.00610007	0.484365	1483	0	rna71328	XR_880253.2	Gm35971	predicted gene, 35971, transcript variant X2							2.21467		0.314827
rna71329	0	0	0	5	2	3	rna71329	-2.68194	3.11599	0.00610009	0.484365	1484	0	rna71329	XR_389082.1	Gm35971	predicted gene, 35971, transcript variant X1							2.21466		0.314827
rna67958	1056	1535	1442	2217	1723	2345	rna67958	10.717	0.287787	0.00611117	0.484918	1485	0	rna67958	XM_006532480.3	Per1	period circadian clock 1, transcript variant X1							2.21388		0.314331
rna45127	1	4	3	0	0	0	rna45127	-2.68194	-3.34795	0.00612087	0.485066	1486	0	rna45127	XR_001778221.1	LOC108167447	uncharacterized LOC108167447, transcript variant X3							2.21319		0.3142
rna45126	1	4	3	0	0	0	rna45126	-2.68194	-3.34795	0.00612126	0.485066	1487	0	rna45126	XR_001778223.1	LOC108167447	uncharacterized LOC108167447, transcript variant X5							2.21316		0.3142
rna66881	116	137	150	95	125	112	rna66881	6.94748	-0.628946	0.00613602	0.485435	1488	0	rna66881	NM_001159393.1	Irf1								2.21211		0.313869
rna111196	0	0	0	0	2	14	rna111196	-2.68194	3.77672	0.00613674	0.485435	1489	0	rna111196	NM_010353.2	Gsg2								2.21206		0.313869
rna93324	2830	3862	3610	5069	4779	5679	rna93324	12.0503	0.240445	0.00614411	0.485435	1490	0	rna93324	XM_006522990.1	Ttc3	tetratricopeptide repeat domain 3, transcript variant X9							2.21154		0.313869
rna93326	2830	3862	3610	5069	4779	5679	rna93326	12.0503	0.240445	0.00614438	0.485435	1491	0	rna93326	XM_006522989.3	Ttc3	tetratricopeptide repeat domain 3, transcript variant X8							2.21152		0.313869
rna60211	787	672	623	647	691	676	rna60211	9.44227	-0.426224	0.0061533	0.485435	1492	0	rna60211	NM_009538.2	Plagl1	pleiomorphic adenoma gene-like 1							2.21089		0.313869
rna82382	546	645	695	1004	869	1130	rna82382	9.64303	0.308926	0.00615629	0.485435	1493	0	rna82382	XM_006518486.3	Cacna2d3	calcium channel, voltage-dependent, alpha2/delta subunit 3, transcript variant X1							2.21068		0.313869
rna93339	2830	3862	3609	5068	4779	5677	rna93339	12.0501	0.240313	0.0061566	0.485435	1494	0	rna93339	XM_006522987.2	Ttc3	tetratricopeptide repeat domain 3, transcript variant X5							2.21066		0.313869
rna78634	1343	1683	1686	2447	2156	2546	rna78634	10.9286	0.24432	0.00615888	0.485435	1495	0	rna78634	XM_011244418.1	Wnk2	WNK lysine deficient protein kinase 2, transcript variant X4							2.2105		0.313869
rna5288	415	606	443	388	497	487	rna5288	8.89497	-0.434256	0.00619502	0.4874	1496	0	rna5288	NM_175686.3	Prrx1	paired related homeobox 1, transcript variant 2							2.20796		0.312114
rna57714	1657	2078	2064	2998	3120	2803	rna57714	11.2417	0.271527	0.00619907	0.4874	1497	0	rna57714	XM_017313236.1	Snap91	synaptosomal-associated protein 91, transcript variant X9							2.20767		0.312114
rna57711	1657	2078	2064	2998	3120	2803	rna57711	11.2417	0.271527	0.00619944	0.4874	1498	0	rna57711	XM_006510901.3	Snap91	synaptosomal-associated protein 91, transcript variant X8							2.20765		0.312114
rna93343	2831	3859	3607	5066	4775	5674	rna93343	12.0494	0.239955	0.00620036	0.4874	1499	0	rna93343	XM_006522998.1	Ttc3	tetratricopeptide repeat domain 3, transcript variant X20							2.20758		0.312114
rna21488	126	150	131	124	114	113	rna21488	6.992	-0.571548	0.0062088	0.487738	1500	0	rna21488	NM_138952.3	Ripk2	receptor (TNFRSF)-interacting serine-threonine kinase 2							2.20699		0.311813
rna67959	1079	1580	1451	2258	1746	2404	rna67959	10.7443	0.288543	0.00621714	0.487809	1501	0	rna67959	XM_006532481.3	Per1	period circadian clock 1, transcript variant X2							2.20641		0.31175
rna88206	454	603	699	994	948	897	rna88206	9.55055	0.345729	0.00621798	0.487809	1502	0	rna88206	NM_001044308.2	Cacna1i	calcium channel, voltage-dependent, alpha 1I subunit							2.20635		0.31175
rna57706	1663	2080	2070	3009	3128	2808	rna57706	11.2455	0.271768	0.00622877	0.488308	1503	0	rna57706	XM_006510894.3	Snap91	synaptosomal-associated protein 91, transcript variant X1							2.2056		0.311306
rna93334	2833	3867	3611	5075	4779	5678	rna93334	12.0511	0.239646	0.00624776	0.488308	1504	0	rna93334	XM_006522988.2	Ttc3	tetratricopeptide repeat domain 3, transcript variant X7							2.20428		0.311306
rna39448	0	1	0	6	3	4	rna39448	0.18886	3.49878	0.00625696	0.488308	1505	0	rna39448	XM_006506902.3	Plcz1	phospholipase C, zeta 1, transcript variant X5							2.20364		0.311306
rna39447	0	1	0	6	3	4	rna39447	0.18886	3.49878	0.00625716	0.488308	1506	0	rna39447	XM_017321343.1	Plcz1	phospholipase C, zeta 1, transcript variant X4							2.20362		0.311306
rna39446	0	1	0	6	3	4	rna39446	0.18886	3.49878	0.00625732	0.488308	1507	0	rna39446	XM_006506899.3	Plcz1	phospholipase C, zeta 1, transcript variant X1							2.20361		0.311306
rna39445	0	1	0	6	3	4	rna39445	0.18886	3.49878	0.00625749	0.488308	1508	0	rna39445	XM_006506904.3	Plcz1	phospholipase C, zeta 1, transcript variant X6							2.2036		0.311306
rna109473	48	610	47	93	68	68	rna109473	7.01292	-1.85288	0.00626306	0.488308	1509	0	rna109473	NM_007479.3	Arf4	ADP-ribosylation factor 4							2.20321		0.311306
rna25071	1641	2026	2356	3104	3228	3117	rna25071	11.3097	0.298861	0.00627318	0.488308	1510	0	rna25071	XM_006503101.1	Rims3	regulating synaptic membrane exocytosis 3, transcript variant X1							2.20251		0.311306
rna67812	5	146	0	3	0	11	rna67812	3.84921	-3.6854	0.00628339	0.488308	1511	0	rna67812	NM_010855.3	Myh4	myosin, heavy polypeptide 4, skeletal muscle							2.20181		0.311306
rna93327	2832	3867	3613	5075	4779	5679	rna93327	12.0512	0.239621	0.00628591	0.488308	1512	0	rna93327	XM_006522985.1	Ttc3	tetratricopeptide repeat domain 3, transcript variant X3							2.20163		0.311306
rna93329	2832	3867	3613	5075	4779	5679	rna93329	12.0512	0.239621	0.00628671	0.488308	1513	0	rna93329	XM_017316938.1	Ttc3	tetratricopeptide repeat domain 3, transcript variant X4							2.20158		0.311306
rna57713	1660	2074	2066	2999	3122	2803	rna57713	11.2422	0.271564	0.00629233	0.488308	1514	0	rna57713	XM_006510899.3	Snap91	synaptosomal-associated protein 91, transcript variant X5							2.20119		0.311306
rna67730	20	13	13	12	4	7	rna67730	3.4637	-1.42074	0.00629557	0.488308	1515	0	rna67730	XR_879929.2	1700086D15Rik	RIKEN cDNA 1700086D15 gene							2.20096		0.311306
gene20091	6	4	5	1	0	3	gene20091	1.37534	-2.35153	0.00629735	0.488308	1516	0	gene20091	GeneID:664977	Gm7434								2.20084		0.311306
rna93325	2833	3867	3613	5075	4779	5680	rna93325	12.0514	0.239549	0.00630046	0.488308	1517	0	rna93325	NM_009441.2	Ttc3	tetratricopeptide repeat domain 3							2.20063		0.311306
rna109664	70	62	122	41	48	80	rna109664	6.12498	-0.961316	0.00631074	0.488308	1518	0	rna109664	NM_008583.2	Men1	multiple endocrine neoplasia 1, transcript variant 2							2.19992		0.311306
rna93328	2833	3867	3613	5075	4779	5679	rna93328	12.0513	0.239459	0.0063112	0.488308	1519	0	rna93328	XM_006522986.1	Ttc3	tetratricopeptide repeat domain 3, transcript variant X2							2.19989		0.311306
rna93331	2833	3867	3613	5075	4779	5679	rna93331	12.0513	0.239459	0.00631165	0.488308	1520	0	rna93331	XM_006522984.2	Ttc3	tetratricopeptide repeat domain 3, transcript variant X1							2.19986		0.311306
rna93338	2833	3867	3612	5074	4779	5678	rna93338	12.0512	0.239417	0.00631221	0.488308	1521	0	rna93338	XM_006522991.2	Ttc3	tetratricopeptide repeat domain 3, transcript variant X10							2.19982		0.311306
rna75954	2288	2994	2699	3911	3646	4543	rna75954	11.6872	0.245003	0.00633614	0.488308	1522	0	rna75954	NM_001159502.1	Ddx24	DEAD (Asp-Glu-Ala-Asp) box polypeptide 24, transcript variant 1							2.19818		0.311306
rna105242	419	425	419	436	398	388	rna105242	8.71365	-0.415094	0.00633651	0.488308	1523	0	rna105242	XM_006541408.3	Dock11	dedicator of cytokinesis 11, transcript variant X3							2.19815		0.311306
rna93321	2833	3867	3614	5075	4779	5680	rna93321	12.0514	0.239411	0.00633905	0.488308	1524	0	rna93321	XM_006522992.3	Ttc3	tetratricopeptide repeat domain 3, transcript variant X11							2.19798		0.311306
rna1469	1333	1769	1744	1917	1562	1686	rna1469	10.7128	-0.261146	0.00634808	0.488308	1525	0	rna1469	NR_027853.1	Clk1	CDC-like kinase 1, transcript variant 2							2.19736		0.311306
gene32817	0	0	0	3	5	2	gene32817	-2.68194	3.15909	0.00634979	0.488308	1526	0	gene32817	GeneID:100416142	Gm17938								2.19724		0.311306
rna6874	0	0	0	3	5	2	rna6874	-2.68194	3.15909	0.00635028	0.488308	1527	0	rna6874	NM_145921.1	Olah	oleoyl-ACP hydrolase							2.19721		0.311306
rna98931	18443	26828	21054	24378	23802	21498	rna98931	14.4777	-0.271754	0.00636476	0.488308	1528	0	rna98931	NM_001308647.2	Aqp4	aquaporin 4, transcript variant 2							2.19622		0.311306
rna88208	452	601	699	990	947	896	rna88208	9.54736	0.346102	0.00636917	0.488308	1529	0	rna88208	XM_006520950.1	Cacna1i	calcium channel, voltage-dependent, alpha 1I subunit, transcript variant X2							2.19592		0.311306
rna98929	18413	26788	21031	24355	23762	21479	rna98929	14.4758	-0.271443	0.00637046	0.488308	1530	0	rna98929	NM_009700.3	Aqp4	aquaporin 4, transcript variant 1							2.19583		0.311306
rna98930	18413	26788	21031	24355	23762	21479	rna98930	14.4758	-0.271443	0.00637071	0.488308	1531	0	rna98930	NM_001317729.1	Aqp4	aquaporin 4, transcript variant 1							2.19581		0.311306
rna75956	2288	2994	2699	3910	3646	4543	rna75956	11.6872	0.244887	0.00637076	0.488308	1532	0	rna75956	XM_006515932.3	Ddx24	DEAD (Asp-Glu-Ala-Asp) box polypeptide 24, transcript variant X2							2.19581		0.311306
rna75955	2288	2994	2699	3910	3646	4543	rna75955	11.6872	0.244887	0.00637273	0.488308	1533	0	rna75955	XM_006515933.1	Ddx24	DEAD (Asp-Glu-Ala-Asp) box polypeptide 24, transcript variant X1							2.19567		0.311306
rna98924	18410	26786	21030	24351	23762	21478	rna98924	14.4757	-0.271407	0.00637665	0.488308	1534	0	rna98924	NM_001308642.1	Aqp4	aquaporin 4, transcript variant 4							2.19541		0.311306
rna98923	18410	26786	21030	24351	23762	21478	rna98923	14.4757	-0.271407	0.0063769	0.488308	1535	0	rna98923	NM_001308641.1	Aqp4	aquaporin 4, transcript variant 3							2.19539		0.311306
rna98925	18410	26786	21030	24351	23762	21478	rna98925	14.4757	-0.271407	0.00637708	0.488308	1536	0	rna98925	NM_001308644.1	Aqp4	aquaporin 4, transcript variant 6							2.19538		0.311306
rna98926	18410	26786	21030	24351	23762	21478	rna98926	14.4757	-0.271407	0.00637795	0.488308	1537	0	rna98926	NM_001308643.1	Aqp4	aquaporin 4, transcript variant 5							2.19532		0.311306
rna98927	18410	26786	21030	24351	23762	21478	rna98927	14.4757	-0.271407	0.00637855	0.488308	1538	0	rna98927	NM_001308645.1	Aqp4	aquaporin 4, transcript variant 7							2.19528		0.311306
rna98928	18410	26786	21030	24351	23762	21478	rna98928	14.4757	-0.271407	0.00637889	0.488308	1539	0	rna98928	NM_001308646.1	Aqp4	aquaporin 4, transcript variant 8							2.19526		0.311306
rna25072	1641	2026	2356	3103	3225	3116	rna25072	11.3093	0.298078	0.00638342	0.488308	1540	0	rna25072	XM_006503102.1	Rims3	regulating synaptic membrane exocytosis 3, transcript variant X2							2.19495		0.311306
rna39614	646	704	768	1143	1141	1079	rna39614	9.81475	0.307449	0.00638595	0.488308	1541	0	rna39614	XM_011241574.1	St8sia1	ST8 alpha-N-acetyl-neuraminide alpha-2,8-sialyltransferase 1, transcript variant X1							2.19477		0.311306
rna107030	7	4	4	1	1	2	rna107030	1.40269	-2.32872	0.00640491	0.489105	1542	0	rna107030	NR_033398.1	Gm9159	predicted gene 9159							2.19349		0.310598
rna25384	507	353	271	177	346	308	rna25384	8.37759	-0.831479	0.00640668	0.489105	1543	0	rna25384	XM_017320266.1	Col8a2	collagen, type VIII, alpha 2, transcript variant X1							2.19337		0.310598
rna57710	1662	2078	2067	3001	3123	2805	rna57710	11.2434	0.270654	0.00640883	0.489105	1544	0	rna57710	XM_006510896.3	Snap91	synaptosomal-associated protein 91, transcript variant X3							2.19322		0.310598
rna63517	7	5	9	1	1	5	rna63517	2.02605	-1.99617	0.00642465	0.489894	1545	0	rna63517	XR_380684.2	Gm32688	predicted gene, 32688							2.19215		0.309898
gene11745	5	3	3	1	0	0	gene11745	0.162138	-3.90759	0.00642748	0.489894	1546	0	gene11745	GeneID:545747	Gm5865								2.19196		0.309898
rna57708	1661	2079	2067	3001	3123	2804	rna57708	11.2433	0.270565	0.00643679	0.489998	1547	0	rna57708	XM_006510895.3	Snap91	synaptosomal-associated protein 91, transcript variant X2							2.19133		0.309806
rna88207	453	601	699	990	947	896	rna88207	9.54784	0.345147	0.00643717	0.489998	1548	0	rna88207	XM_006520949.1	Cacna1i	calcium channel, voltage-dependent, alpha 1I subunit, transcript variant X1							2.19131		0.309806
rna46105	927	923	921	1413	1458	1544	rna46105	10.2077	0.303666	0.0064611	0.491375	1549	0	rna46105	NM_020610.1	Nrip3	nuclear receptor interacting protein 3							2.18969		0.308587
rna78382	565	613	657	910	1004	1020	rna78382	9.61315	0.317106	0.0064636	0.491375	1550	0	rna78382	XM_006516932.3	Gfod1	glucose-fructose oxidoreductase domain containing 1, transcript variant X1							2.18953		0.308587
rna5659	98	82	108	98	48	70	rna5659	6.39432	-0.806054	0.00647057	0.491588	1551	0	rna5659	XR_865726.1	LOC105244007	uncharacterized LOC105244007							2.18906		0.308399
rna106577	52	84	70	55	55	48	rna106577	5.91707	-0.717832	0.00650471	0.493863	1552	0	rna106577	XR_878096.2	Pola1	polymerase (DNA directed), alpha 1, transcript variant X3							2.18677		0.306393
rna93207	318	567	363	382	377	386	rna93207	8.64086	-0.456739	0.00653482	0.49583	1553	0	rna93207	NM_001111021.2	Runx1	runt related transcription factor 1, transcript variant 1							2.18477		0.304667
rna82381	546	646	697	1004	869	1130	rna82381	9.64412	0.306744	0.00656622	0.497587	1554	0	rna82381	XM_011244938.2	Cacna2d3	calcium channel, voltage-dependent, alpha2/delta subunit 3, transcript variant X2							2.18268		0.303131
id1209236	1	0	0	7	12	1	id1209236	0.71332	3.80122	0.00656993	0.497587	1555	0	id1209236	GeneID:380797	Ighd								2.18244		0.303131
rna37748	91	76	89	54	70	74	rna37748	6.25662	-0.745834	0.00657064	0.497587	1556	0	rna37748	XM_006506007.3	Gxylt2	glucoside xylosyltransferase 2, transcript variant X1							2.18239		0.303131
rna103566	745	982	879	1341	1292	1328	rna103566	10.0761	0.253035	0.00657633	0.497697	1557	0	rna103566	XM_006527372.3	Crtac1	cartilage acidic protein 1, transcript variant X4							2.18202		0.303035
rna2474	4086	4570	5164	6998	6779	7585	rna2474	12.4986	0.2673	0.00658221	0.497823	1558	0	rna2474	NM_009129.2	Scg2	secretogranin II, transcript variant 1							2.18163		0.302925
rna2473	4086	4570	5164	6998	6778	7584	rna2473	12.4985	0.267163	0.00660628	0.498856	1559	0	rna2473	NM_001310680.1	Scg2	secretogranin II, transcript variant 2							2.18004		0.302025
rna75953	2286	2986	2697	3902	3635	4539	rna75953	11.6847	0.244158	0.0066189	0.498856	1560	0	rna75953	NM_020494.3	Ddx24	DEAD (Asp-Glu-Ala-Asp) box polypeptide 24, transcript variant 2							2.17921		0.302025
rna93692	291	204	188	201	188	158	rna93692	7.70571	-0.712771	0.00662274	0.498856	1561	0	rna93692	NM_026611.2	Rnaset2b	ribonuclease T2B							2.17896		0.302025
rna78633	1323	1655	1659	2400	2121	2505	rna78633	10.9046	0.242359	0.00662779	0.498856	1562	0	rna78633	XM_006516977.2	Wnk2	WNK lysine deficient protein kinase 2, transcript variant X15							2.17863		0.302025
rna32362	2502	2889	3018	4349	4246	4231	rna32362	11.7727	0.251525	0.00662914	0.498856	1563	0	rna32362	XM_006530358.3	Gm15800	predicted gene 15800, transcript variant X8							2.17854		0.302025
rna4913	344	593	474	473	457	326	rna4913	8.79992	-0.496455	0.00663874	0.498856	1564	0	rna4913	NM_010500.2	Ier5	immediate early response 5							2.17791		0.302025
rna55863	162	246	258	362	414	413	rna55863	8.22057	0.497711	0.00663949	0.498856	1565	0	rna55863	XM_006509996.3	Drd2	dopamine receptor D2, transcript variant X1							2.17787		0.302025
rna85999	15	18	12	10	6	9	rna85999	3.4924	-1.22006	0.00664191	0.498856	1566	0	rna85999	NR_035443.1	Mir1898	microRNA 1898							2.17771		0.302025
rna90100	1688	2437	2122	3179	2805	3454	rna90100	11.328	0.245563	0.00664408	0.498856	1567	0	rna90100	XM_017316887.1	Mgrn1	mahogunin, ring finger 1, transcript variant X3							2.17757		0.302025
rna5287	414	600	438	387	495	482	rna5287	8.88512	-0.431215	0.00664492	0.498856	1568	0	rna5287	NM_011127.2	Prrx1	paired related homeobox 1, transcript variant 1							2.17751		0.302025
rna63266	893	1167	1207	1737	1539	1720	rna63266	10.405	0.259663	0.00664546	0.498856	1569	0	rna63266	NM_175331.3	Nt5dc3	5'-nucleotidase domain containing 3							2.17747		0.302025
rna45242	12	7	13	7	2	5	rna45242	2.83824	-1.6123	0.00664668	0.498856	1570	0	rna45242	NR_002173.1	Snord15b	small nucleolar RNA, C/D box 14B							2.1774		0.302025
rna38702	507	879	768	761	682	709	rna38702	9.48958	-0.336808	0.00665655	0.499279	1571	0	rna38702	NM_013545.3	Ptpn6	protein tyrosine phosphatase, non-receptor type 6, transcript variant 1							2.17675		0.301657
rna3247	0	1	0	5	2	6	rna3247	0.182507	3.48607	0.00668099	0.499894	1572	0	rna3247	XR_001779233.1	Gm36184	predicted gene, 36184, transcript variant X2							2.17516		0.301122
rna15116	14	17	18	41	32	47	rna15116	4.6847	0.928244	0.00668163	0.499894	1573	0	rna15116	NM_001081134.1	Kcng1	potassium voltage-gated channel, subfamily G, member 1							2.17512		0.301122
rna79875	22	13	14	11	4	11	rna79875	3.59841	-1.34485	0.00668933	0.499894	1574	0	rna79875	NM_028878.3	Slc6a19	solute carrier family 6 (neurotransmitter transporter), member 19							2.17462		0.301122
rna38707	8530	10555	10516	14764	13863	15701	rna38707	13.5717	0.226223	0.00669015	0.499894	1575	0	rna38707	NM_013509.3	Eno2	enolase 2, gamma neuronal, transcript variant 1							2.17456		0.301122
rna105245	416	422	411	429	395	386	rna105245	8.69861	-0.413304	0.00669418	0.499894	1576	0	rna105245	NM_001009947.3	Dock11	dedicator of cytokinesis 11							2.1743		0.301122
rna13467	2772	3347	3554	4925	5147	4810	rna13467	11.9805	0.269174	0.00670986	0.499894	1577	0	rna13467	XM_006499515.3	Dzank1	double zinc ribbon and ankyrin repeat domains 1, transcript variant X6							2.17329		0.301122
rna38701	506	878	766	759	680	709	rna38701	9.48684	-0.336819	0.0067151	0.499894	1578	0	rna38701	NM_001077705.2	Ptpn6	protein tyrosine phosphatase, non-receptor type 6, transcript variant 2							2.17295		0.301122
rna13463	2771	3346	3553	4923	5144	4809	rna13463	11.98	0.269034	0.00672014	0.499894	1579	0	rna13463	XM_006499516.3	Dzank1	double zinc ribbon and ankyrin repeat domains 1, transcript variant X7							2.17262		0.301122
rna13462	2772	3347	3555	4926	5148	4810	rna13462	11.9807	0.269225	0.00672222	0.499894	1580	0	rna13462	XM_011239532.2	Dzank1	double zinc ribbon and ankyrin repeat domains 1, transcript variant X2							2.17249		0.301122
rna13466	2772	3347	3555	4926	5148	4810	rna13466	11.9807	0.269225	0.00672243	0.499894	1581	0	rna13466	XM_006499511.3	Dzank1	double zinc ribbon and ankyrin repeat domains 1, transcript variant X1							2.17247		0.301122
rna15896	509	698	688	966	949	1022	rna15896	9.62863	0.283734	0.00672249	0.499894	1582	0	rna15896	NM_001318925.1	Oprl1	opioid receptor-like 1, transcript variant 7							2.17247		0.301122
rna15889	509	698	688	966	949	1022	rna15889	9.62863	0.283734	0.00672318	0.499894	1583	0	rna15889	XM_017316329.1	Oprl1	opioid receptor-like 1, transcript variant X6							2.17243		0.301122
rna13465	2772	3347	3555	4926	5147	4810	rna13465	11.9807	0.269121	0.00673073	0.499894	1584	0	rna13465	XM_006499512.3	Dzank1	double zinc ribbon and ankyrin repeat domains 1, transcript variant X8							2.17194		0.301122
rna13461	2771	3346	3554	4924	5145	4809	rna13461	11.9802	0.269085	0.00673303	0.499894	1585	0	rna13461	XM_011239534.2	Dzank1	double zinc ribbon and ankyrin repeat domains 1, transcript variant X4							2.17179		0.301122
rna13460	2771	3347	3555	4926	5143	4810	rna13460	11.9804	0.26888	0.00673356	0.499894	1586	0	rna13460	XM_011239533.2	Dzank1	double zinc ribbon and ankyrin repeat domains 1, transcript variant X3							2.17176		0.301122
rna13468	2772	3347	3555	4926	5146	4810	rna13468	11.9806	0.269018	0.0067388	0.499894	1587	0	rna13468	NM_172859.2	Dzank1	double zinc ribbon and ankyrin repeat domains 1							2.17142		0.301122
rna65622	12	18	15	6	4	14	rna65622	3.44821	-1.27543	0.00673911	0.499894	1588	0	rna65622	NR_110421.1	Eldr	Egfr long non-coding downstream RNA, transcript variant 1							2.1714		0.301122
rna13464	2771	3346	3554	4924	5144	4809	rna13464	11.9801	0.268982	0.00674111	0.499894	1589	0	rna13464	XM_006499514.3	Dzank1	double zinc ribbon and ankyrin repeat domains 1, transcript variant X5							2.17127		0.301122
rna15903	506	698	685	964	942	1021	rna15903	9.62362	0.283536	0.00675406	0.500539	1590	0	rna15903	NM_001318924.1	Oprl1	opioid receptor-like 1, transcript variant 6							2.17044		0.300562
rna65380	3304	4281	4469	6180	6175	6014	rna65380	12.2883	0.258294	0.00678475	0.502008	1591	0	rna65380	NM_001174053.1	Camk2b	calcium/calmodulin-dependent protein kinase II, beta, transcript variant 1							2.16847		0.299289
rna52024	2241	2746	2925	4088	3740	4183	rna52024	11.6779	0.245725	0.00679614	0.502008	1592	0	rna52024	NM_009142.3	Cx3cl1	chemokine (C-X3-C motif) ligand 1							2.16774		0.299289
rna69785	0	40	0	1	0	1	rna69785	1.48195	-4.55889	0.0068137	0.502008	1593	0	rna69785	NM_001172099.1	Cuedc1	CUE domain containing 1, transcript variant 2							2.16662		0.299289
rna69784	0	40	0	1	0	1	rna69784	1.48195	-4.55889	0.00681434	0.502008	1594	0	rna69784	NM_198013.3	Cuedc1	CUE domain containing 1, transcript variant 1							2.16658		0.299289
rna78632	1401	1740	1758	2534	2220	2684	rna78632	10.9853	0.244351	0.00681757	0.502008	1595	0	rna78632	NM_001290311.1	Wnk2	WNK lysine deficient protein kinase 2, transcript variant 1							2.16637		0.299289
rna65386	3334	4317	4507	6242	6210	6065	rna65386	12.3002	0.257323	0.0068236	0.502008	1596	0	rna65386	XM_017314238.1	Camk2b	calcium/calmodulin-dependent protein kinase II, beta, transcript variant X5							2.16599		0.299289
rna65389	3334	4317	4507	6242	6210	6065	rna65389	12.3002	0.257323	0.00682418	0.502008	1597	0	rna65389	XM_006514467.2	Camk2b	calcium/calmodulin-dependent protein kinase II, beta, transcript variant X4							2.16595		0.299289
rna17814	1590	3583	2454	2582	2358	2107	rna17814	11.2511	-0.431628	0.00682661	0.502008	1598	0	rna17814	XM_006502369.1	Fcrls	Fc receptor-like S, scavenger receptor, transcript variant X1							2.1658		0.299289
rna93828	4	5	8	1	3	1	rna93828	1.65008	-2.07559	0.00682992	0.502008	1599	0	rna93828	XR_876394.1	Gm34684	predicted gene, 34684, transcript variant X4							2.16558		0.299289
rna106648	16	13	13	7	5	10	rna106648	3.36073	-1.33132	0.0068311	0.502008	1600	0	rna106648	XR_001782861.1	LOC102640468	splicing factor U2AF 65 kDa subunit							2.16551		0.299289
rna92474	127	298	131	118	130	159	rna92474	7.30165	-0.766795	0.00685056	0.502008	1601	0	rna92474	XM_006522272.2	Abi3bp	ABI gene family, member 3 (NESH) binding protein, transcript variant X24							2.16427		0.299289
rna103568	743	982	878	1339	1289	1325	rna103568	10.0737	0.251934	0.00685766	0.502008	1602	0	rna103568	XM_006527369.2	Crtac1	cartilage acidic protein 1, transcript variant X1							2.16382		0.299289
rna32363	2504	2888	3020	4350	4243	4230	rna32363	11.7728	0.250587	0.0068659	0.502008	1603	0	rna32363	XM_011248204.2	Gm15800	predicted gene 15800, transcript variant X9							2.1633		0.299289
rna1111	317	296	206	232	213	258	rna1111	8.00561	-0.601802	0.00686723	0.502008	1604	0	rna1111	NM_024283.3	1500015O10Rik	RIKEN cDNA 1500015O10 gene							2.16322		0.299289
rna84656	1387	2402	1608	1744	1629	2055	rna84656	10.8183	-0.330566	0.00687085	0.502008	1605	0	rna84656	NM_009755.3	Bmp1	bone morphogenetic protein 1, transcript variant 1							2.16299		0.299289
rna39931	2	6	1	4	6	72	rna39931	3.14138	2.84973	0.00687997	0.502008	1606	0	rna39931	XM_017321718.1	Ergic2	ERGIC and golgi 2, transcript variant X6							2.16241		0.299289
rna39930	2	6	1	4	6	72	rna39930	3.14138	2.84973	0.00688067	0.502008	1607	0	rna39930	XM_011241623.2	Ergic2	ERGIC and golgi 2, transcript variant X5							2.16237		0.299289
rna65391	3335	4322	4508	6243	6212	6067	rna65391	12.3008	0.256931	0.00688132	0.502008	1608	0	rna65391	XM_006514465.2	Camk2b	calcium/calmodulin-dependent protein kinase II, beta, transcript variant X2							2.16233		0.299289
rna65394	3335	4322	4508	6243	6212	6067	rna65394	12.3008	0.256931	0.00688133	0.502008	1609	0	rna65394	XM_006514464.2	Camk2b	calcium/calmodulin-dependent protein kinase II, beta, transcript variant X1							2.16233		0.299289
rna39929	2	6	1	4	6	72	rna39929	3.14138	2.84973	0.0068814	0.502008	1610	0	rna39929	XM_017321717.1	Ergic2	ERGIC and golgi 2, transcript variant X4							2.16232		0.299289
rna51895	2276	3141	2913	4102	3854	4574	rna51895	11.742	0.238225	0.00688177	0.502008	1611	0	rna51895	NM_011936.2	Fto	fat mass and obesity associated							2.1623		0.299289
rna39928	2	6	1	4	6	72	rna39928	3.14138	2.84973	0.00688208	0.502008	1612	0	rna39928	XR_001785162.1	Ergic2	ERGIC and golgi 2, transcript variant X10							2.16228		0.299289
rna32358	2507	2893	3020	4352	4252	4230	rna32358	11.7741	0.250531	0.00688736	0.502008	1613	0	rna32358	XM_006530356.3	Gm15800	predicted gene 15800, transcript variant X6							2.16195		0.299289
rna32357	2507	2893	3020	4352	4252	4230	rna32357	11.7741	0.250531	0.00688755	0.502008	1614	0	rna32357	XM_006530355.3	Gm15800	predicted gene 15800, transcript variant X5							2.16194		0.299289
rna32359	2507	2893	3020	4352	4252	4230	rna32359	11.7741	0.250531	0.00688768	0.502008	1615	0	rna32359	XM_006530354.3	Gm15800	predicted gene 15800, transcript variant X4							2.16193		0.299289
rna32360	2507	2893	3020	4352	4252	4230	rna32360	11.7741	0.250531	0.00688833	0.502008	1616	0	rna32360	XM_006530357.3	Gm15800	predicted gene 15800, transcript variant X7							2.16189		0.299289
rna32354	2507	2893	3020	4352	4252	4230	rna32354	11.7741	0.250531	0.0068889	0.502008	1617	0	rna32354	XM_006530352.3	Gm15800	predicted gene 15800, transcript variant X2							2.16185		0.299289
rna65384	3332	4313	4506	6233	6207	6064	rna65384	12.2993	0.257134	0.00689775	0.502085	1618	0	rna65384	XM_006514470.3	Camk2b	calcium/calmodulin-dependent protein kinase II, beta, transcript variant X7							2.16129		0.299222
rna65387	3332	4313	4506	6233	6207	6064	rna65387	12.2993	0.257134	0.00689849	0.502085	1619	0	rna65387	XM_006514469.2	Camk2b	calcium/calmodulin-dependent protein kinase II, beta, transcript variant X6							2.16125		0.299222
rna89841	7	9	5	2	3	2	rna89841	2.03613	-1.92597	0.00692192	0.50348	1620	0	rna89841	XR_875688.1	Gm36560	predicted gene, 36560, transcript variant X3							2.15977		0.298018
rna43678	496	493	618	910	1247	762	rna43678	9.52205	0.510175	0.00693482	0.503956	1621	0	rna43678	NM_148931.3	Slc6a5	solute carrier family 6 (neurotransmitter transporter, glycine), member 5, transcript variant b							2.15896		0.297607
rna64048	556	713	728	647	726	649	rna64048	9.40181	-0.32906	0.00693702	0.503956	1622	0	rna64048	XM_011243456.2	Kcnc2	potassium voltage gated channel, Shaw-related subfamily, member 2, transcript variant X13							2.15883		0.297607
rna55864	91	132	150	212	249	247	rna55864	7.4298	0.584352	0.00694682	0.504284	1623	0	rna55864	NM_010077.2	Drd2	dopamine receptor D2							2.15821		0.297325
rna15894	491	685	651	925	914	990	rna15894	9.57481	0.283219	0.00695872	0.504284	1624	0	rna15894	XM_006500584.2	Oprl1	opioid receptor-like 1, transcript variant X8							2.15747		0.297325
rna107578	77	29	55	8	28	41	rna107578	5.26279	-1.48407	0.00696205	0.504284	1625	0	rna107578	NM_013724.2	Nrk	Nik related kinase							2.15726		0.297325
rna106123	0	3	14	0	1	0	rna106123	0.495318	-4.29847	0.00696842	0.504284	1626	0	rna106123	XM_011247559.1	Xlr3a	X-linked lymphocyte-regulated 3A, transcript variant X4							2.15687		0.297325
rna106122	0	3	14	0	1	0	rna106122	0.495318	-4.29847	0.00696948	0.504284	1627	0	rna106122	XM_011247557.1	Xlr3a	X-linked lymphocyte-regulated 3A, transcript variant X2							2.1568		0.297325
rna106121	0	3	14	0	1	0	rna106121	0.495318	-4.29847	0.00697045	0.504284	1628	0	rna106121	XM_011247556.1	Xlr3a	X-linked lymphocyte-regulated 3A, transcript variant X1							2.15674		0.297325
rna106120	0	3	14	0	1	0	rna106120	0.495318	-4.29847	0.00697149	0.504284	1629	0	rna106120	NM_001110784.1	Xlr3a	X-linked lymphocyte-regulated 3A							2.15667		0.297325
rna82639	1603	2340	2130	3019	2766	3452	rna82639	11.2918	0.256403	0.0069837	0.50431	1630	0	rna82639	NM_001081130.1	Ogdhl	oxoglutarate dehydrogenase-like							2.15591		0.297303
rna33206	831	1039	1030	1464	1478	1490	rna33206	10.2361	0.259297	0.00698417	0.50431	1631	0	rna33206	XM_006504396.3	Limk1	LIM-domain containing, protein kinase, transcript variant X1							2.15589		0.297303
rna106095	82	121	98	189	224	169	rna106095	7.1367	0.615676	0.00698469	0.50431	1632	0	rna106095	XM_017318583.1	Gabrq	gamma-aminobutyric acid (GABA) A receptor, subunit theta, transcript variant X2							2.15585		0.297303
rna65395	3327	4327	4511	6237	6209	6070	rna65395	12.3005	0.25667	0.00699436	0.504699	1633	0	rna65395	XM_017314241.1	Camk2b	calcium/calmodulin-dependent protein kinase II, beta, transcript variant X13							2.15525		0.296968
rna93206	317	564	359	381	374	385	rna93206	8.63304	-0.45409	0.00700196	0.504735	1634	0	rna93206	NM_001111022.2	Runx1	runt related transcription factor 1, transcript variant 2							2.15478		0.296936
rna78618	1398	1728	1743	2515	2205	2670	rna78618	10.9763	0.243535	0.00700343	0.504735	1635	0	rna78618	XM_011244424.2	Wnk2	WNK lysine deficient protein kinase 2, transcript variant X11							2.15469		0.296936
rna25383	505	352	270	176	347	309	rna25383	8.37591	-0.824471	0.00701462	0.505095	1636	0	rna25383	NM_199473.2	Col8a2	collagen, type VIII, alpha 2							2.154		0.296627
rna68759	360	603	476	895	732	712	rna68759	9.25969	0.362854	0.00701699	0.505095	1637	0	rna68759	XM_006532825.3	Slc43a2	solute carrier family 43, member 2, transcript variant X8							2.15385		0.296627
rna67006	110	83	116	195	262	196	rna67006	7.25879	0.707965	0.00703037	0.505713	1638	0	rna67006	XM_006533325.3	Slc36a2	solute carrier family 36 (proton/amino acid symporter), member 2, transcript variant X2							2.15302		0.296096
rna27500	9	15	16	11	5	4	rna27500	3.23632	-1.34527	0.00703417	0.505713	1639	0	rna27500	XR_001784516.1	Gm38459	predicted gene, 38459, transcript variant X1							2.15279		0.296096
rna65472	619	817	930	993	1286	2183	rna65472	10.0878	0.558979	0.00704248	0.506002	1640	0	rna65472	XM_011243665.2	Igfbp3	insulin-like growth factor binding protein 3, transcript variant X1							2.15227		0.295848
rna110215	0	5	19	2	1	1	rna110215	1.68943	-2.89649	0.00705682	0.506724	1641	0	rna110215	NM_008329.2	Ifi204								2.15139		0.295229
rna78383	543	594	660	904	1022	964	rna78383	9.58756	0.328202	0.00710367	0.509777	1642	0	rna78383	NM_001033399.4	Gfod1	glucose-fructose oxidoreductase domain containing 1							2.14852		0.29262
rna65473	619	817	930	992	1286	2182	rna65473	10.0875	0.55835	0.00712837	0.510257	1643	0	rna65473	NM_008343.2	Igfbp3	insulin-like growth factor binding protein 3							2.14701		0.292211
rna100364	185	247	200	388	417	328	rna100364	8.1544	0.497705	0.0071305	0.510257	1644	0	rna100364	XM_006525932.1	Slc6a7	solute carrier family 6 (neurotransmitter transporter, L-proline), member 7, transcript variant X4							2.14688		0.292211
rna52757	3	0	1	7	7	9	rna52757	1.7645	2.01261	0.00713516	0.510257	1645	0	rna52757	XM_006531045.3	Chst4	carbohydrate (chondroitin 6/keratan) sulfotransferase 4, transcript variant X3							2.1466		0.292211
rna52756	3	0	1	7	7	9	rna52756	1.7645	2.01261	0.00713549	0.510257	1646	0	rna52756	XM_006531043.3	Chst4	carbohydrate (chondroitin 6/keratan) sulfotransferase 4, transcript variant X1							2.14658		0.292211
rna52755	3	0	1	7	7	9	rna52755	1.7645	2.01261	0.00713602	0.510257	1647	0	rna52755	XM_006531044.2	Chst4	carbohydrate (chondroitin 6/keratan) sulfotransferase 4, transcript variant X2							2.14654		0.292211
rna52754	3	0	1	7	7	9	rna52754	1.7645	2.01261	0.00713634	0.510257	1648	0	rna52754	NM_011998.4	Chst4	carbohydrate (chondroitin 6/keratan) sulfotransferase 4							2.14652		0.292211
rna17319	64	82	80	141	147	146	rna17319	6.71877	0.590931	0.0071447	0.510324	1649	0	rna17319	XM_006501541.3	Plch1	phospholipase C, eta 1, transcript variant X15							2.14602		0.292154
rna48026	1410	1891	1652	2503	2304	2608	rna48026	10.9899	0.229753	0.00714593	0.510324	1650	0	rna48026	NM_001009930.3	Brsk2	BR serine/threonine kinase 2, transcript variant 3							2.14594		0.292154
rna65383	3333	4322	4511	6234	6211	6066	rna65383	12.3004	0.256016	0.0071629	0.510643	1651	0	rna65383	XM_017314237.1	Camk2b	calcium/calmodulin-dependent protein kinase II, beta, transcript variant X3							2.14491		0.291883
rna15901	500	696	677	950	933	1017	rna15901	9.61053	0.282908	0.00716654	0.510643	1652	0	rna15901	NM_001252565.1	Oprl1	opioid receptor-like 1, transcript variant 2							2.14469		0.291883
rna43579	1047	1330	1337	1912	1703	2031	rna43579	10.5862	0.248032	0.00716682	0.510643	1653	0	rna43579	NM_001163565.1	Ptpn5	protein tyrosine phosphatase, non-receptor type 5, transcript variant 2							2.14467		0.291883
rna92488	116	274	113	103	114	142	rna92488	7.13839	-0.802994	0.00716797	0.510643	1654	0	rna92488	NM_001014423.2	Abi3bp	ABI gene family, member 3 (NESH) binding protein, transcript variant 5							2.1446		0.291883
rna17815	1582	3557	2447	2577	2351	2099	rna17815	11.2453	-0.428094	0.00717349	0.510643	1655	0	rna17815	NM_030707.3	Fcrls	Fc receptor-like S, scavenger receptor							2.14427		0.291883
rna43006	6123	7494	7122	10865	9525	10551	rna43006	13.056	0.219172	0.00717862	0.510643	1656	0	rna43006	XM_006540655.2	Kcnc3	potassium voltage gated channel, Shaw-related subfamily, member 3, transcript variant X7							2.14396		0.291883
rna84660	1383	2396	1601	1737	1622	2054	rna84660	10.814	-0.330059	0.00718074	0.510643	1657	0	rna84660	XR_001781089.1	Bmp1	bone morphogenetic protein 1, transcript variant X3							2.14383		0.291883
rna15904	500	695	675	947	933	1015	rna15904	9.60821	0.282711	0.00719866	0.511463	1658	0	rna15904	NM_001318920.1	Oprl1	opioid receptor-like 1, transcript variant 3							2.14275		0.291185
rna15897	503	695	677	949	937	1016	rna15897	9.6121	0.282081	0.00720489	0.511463	1659	0	rna15897	NM_011012.5	Oprl1	opioid receptor-like 1, transcript variant 1							2.14237		0.291185
rna15898	503	695	677	949	937	1016	rna15898	9.6121	0.282081	0.0072053	0.511463	1660	0	rna15898	NM_001318919.1	Oprl1	opioid receptor-like 1, transcript variant 1							2.14235		0.291185
rna23116	8	5	6	3	1	2	rna23116	1.85551	-2.08428	0.00721557	0.511884	1661	0	rna23116	NM_177371.3	Tnfsf15	tumor necrosis factor (ligand) superfamily, member 15							2.14173		0.290828
rna68769	366	611	480	905	739	720	rna68769	9.2764	0.359992	0.00723511	0.512553	1662	0	rna68769	XM_006532826.3	Slc43a2	solute carrier family 43, member 2, transcript variant X7							2.14055		0.290261
rna43015	6122	7489	7122	10860	9523	10546	rna43015	13.0555	0.21901	0.00723765	0.512553	1663	0	rna43015	NM_008422.2	Kcnc3	potassium voltage gated channel, Shaw-related subfamily, member 3, transcript variant 1							2.1404		0.290261
rna51059	287	289	346	499	522	572	rna51059	8.67681	0.423215	0.00723805	0.512553	1664	0	rna51059	NM_029182.1	Rasd2	RASD family, member 2							2.14038		0.290261
rna43003	6130	7504	7128	10876	9533	10559	rna43003	13.0574	0.218838	0.00725799	0.513406	1665	0	rna43003	XM_006540654.2	Kcnc3	potassium voltage gated channel, Shaw-related subfamily, member 3, transcript variant X6							2.13918		0.289539
rna12282	14	5	4	2	4	1	rna12282	2.15884	-2.12882	0.00727267	0.513406	1666	0	rna12282	NM_001024145.2	Pla2g4f	phospholipase A2, group IVF							2.13831		0.289539
rna12280	14	5	4	2	4	1	rna12280	2.15884	-2.12882	0.00727365	0.513406	1667	0	rna12280	XM_006499651.3	Pla2g4f	phospholipase A2, group IVF, transcript variant X3							2.13825		0.289539
rna12279	14	5	4	2	4	1	rna12279	2.15884	-2.12882	0.00727456	0.513406	1668	0	rna12279	XM_006499649.3	Pla2g4f	phospholipase A2, group IVF, transcript variant X1							2.13819		0.289539
rna12278	14	5	4	2	4	1	rna12278	2.15884	-2.12882	0.00727554	0.513406	1669	0	rna12278	XM_006499650.3	Pla2g4f	phospholipase A2, group IVF, transcript variant X2							2.13813		0.289539
rna15892	503	696	679	951	937	1018	rna15892	9.61417	0.281795	0.00730285	0.513406	1670	0	rna15892	XM_017316325.1	Oprl1	opioid receptor-like 1, transcript variant X2							2.13651		0.289539
rna15891	503	696	679	951	937	1018	rna15891	9.61417	0.281795	0.00730328	0.513406	1671	0	rna15891	XM_017316323.1	Oprl1	opioid receptor-like 1, transcript variant X1							2.13648		0.289539
rna78623	1414	1745	1769	2547	2227	2705	rna78623	10.9936	0.24328	0.00730874	0.513406	1672	0	rna78623	XM_011244420.2	Wnk2	WNK lysine deficient protein kinase 2, transcript variant X6							2.13616		0.289539
rna73242	48	67	61	43	52	37	rna73242	5.68151	-0.75216	0.00731091	0.513406	1673	0	rna73242	NM_001161111.1	Pqlc3	PQ loop repeat containing, transcript variant 2							2.13603		0.289539
rna106096	82	121	99	189	224	169	rna106096	7.13907	0.610937	0.00732504	0.513406	1674	0	rna106096	XM_006528173.1	Gabrq	gamma-aminobutyric acid (GABA) A receptor, subunit theta, transcript variant X1							2.13519		0.289539
rna25622	1604	2083	1427	1691	1796	1752	rna25622	10.7667	-0.316631	0.00733376	0.513406	1675	0	rna25622	NM_010807.4	Marcksl1	MARCKS-like 1							2.13467		0.289539
rna93256	642	811	766	1156	1105	1138	rna93256	9.85084	0.261703	0.00733704	0.513406	1676	0	rna93256	XR_876139.1	Dopey2	dopey family member 2, transcript variant X24							2.13448		0.289539
rna15890	503	695	677	948	937	1016	rna15890	9.61186	0.281598	0.00733858	0.513406	1677	0	rna15890	XM_006500582.2	Oprl1	opioid receptor-like 1, transcript variant X3							2.13439		0.289539
rna54464	4	5	4	1	1	1	rna54464	1.07183	-2.4698	0.00735271	0.513406	1678	0	rna54464	XR_001779096.1	LOC108167640	uncharacterized LOC108167640							2.13355		0.289539
rna78620	1407	1739	1763	2535	2219	2695	rna78620	10.9879	0.243169	0.00736115	0.513406	1679	0	rna78620	XM_011244423.2	Wnk2	WNK lysine deficient protein kinase 2, transcript variant X9							2.13305		0.289539
rna43574	1064	1340	1357	1929	1729	2053	rna43574	10.6039	0.246076	0.00736489	0.513406	1680	0	rna43574	XM_006540714.3	Ptpn5	protein tyrosine phosphatase, non-receptor type 5, transcript variant X2							2.13283		0.289539
rna73276	22	21	32	23	6	14	rna73276	4.24814	-1.19451	0.00738673	0.513406	1681	0	rna73276	XR_001780564.1	Gm40842	predicted gene, 40842							2.13155		0.289539
rna43014	6135	7498	7131	10878	9535	10553	rna43014	13.0575	0.218525	0.00740286	0.513406	1682	0	rna43014	NM_001290682.1	Kcnc3	potassium voltage gated channel, Shaw-related subfamily, member 3, transcript variant 2							2.1306		0.289539
rna109206	18	46	12	56	56	91	rna109206	5.35731	1.10121	0.00741182	0.513406	1683	0	rna109206	NM_027560.1	Arrdc2	arrestin domain containing 2							2.13008		0.289539
rna101088	14	15	11	4	9	8	rna101088	3.29847	-1.28285	0.00741528	0.513406	1684	0	rna101088	XR_386381.3	Gm36418	predicted gene, 36418							2.12987		0.289539
rna68985	759	990	916	1362	1271	1400	rna68985	10.1046	0.244599	0.00741642	0.513406	1685	0	rna68985	XM_006532640.2	Sez6	seizure related gene 6, transcript variant X4							2.12981		0.289539
rna7951	3322	4172	4324	6101	5463	6250	rna7951	12.2507	0.236137	0.00741773	0.513406	1686	0	rna7951	NM_001177656.2	Grin1	glutamate receptor, ionotropic, NMDA1 (zeta 1), transcript variant 2							2.12973		0.289539
rna25218	1	0	0	2	4	7	rna25218	0.379595	3.13377	0.00741918	0.513406	1687	0	rna25218	XR_868113.1	Gm2164	predicted gene 2164, transcript variant X1							2.12964		0.289539
rna92480	120	279	114	107	118	144	rna92480	7.17307	-0.792341	0.00742374	0.513406	1688	0	rna92480	XM_006522278.1	Abi3bp	ABI gene family, member 3 (NESH) binding protein, transcript variant X30							2.12938		0.289539
rna3968	0	0	0	24	0	0	rna3968	-2.68194	4.35383	0.00742539	0.513406	1689.5	0	rna3968	NM_011082.3	Pigr	polymeric immunoglobulin receptor							2.12928		0.289539
rna51933	0	0	0	24	0	0	rna51933	-2.68194	4.35383	0.00742539	0.513406	1689.5	0	rna51933	NM_007954.4	Ces1c	carboxylesterase 1C							2.12928		0.289539
rna84658	1390	2407	1606	1747	1630	2064	rna84658	10.8208	-0.328811	0.00742626	0.513406	1691	0	rna84658	XM_006518460.3	Bmp1	bone morphogenetic protein 1, transcript variant X1							2.12923		0.289539
rna39692	9	14	10	42	45	15	rna39692	4.28913	1.30478	0.00742916	0.513406	1692	0	rna39692	XM_006506937.3	Sox5	SRY (sex determining region Y)-box 5, transcript variant X10							2.12906		0.289539
rna39691	9	14	10	42	45	15	rna39691	4.28913	1.30478	0.00742995	0.513406	1693	0	rna39691	XM_006506941.3	Sox5	SRY (sex determining region Y)-box 5, transcript variant X17							2.12901		0.289539
rna39690	9	14	10	42	45	15	rna39690	4.28913	1.30478	0.0074308	0.513406	1694	0	rna39690	XM_006506940.3	Sox5	SRY (sex determining region Y)-box 5, transcript variant X15							2.12896		0.289539
rna39689	9	14	10	42	45	15	rna39689	4.28913	1.30478	0.00743156	0.513406	1695	0	rna39689	XM_006506936.3	Sox5	SRY (sex determining region Y)-box 5, transcript variant X9							2.12892		0.289539
rna39688	9	14	10	42	45	15	rna39688	4.28913	1.30478	0.00743232	0.513406	1696	0	rna39688	NM_001113559.2	Sox5	SRY (sex determining region Y)-box 5, transcript variant 2							2.12888		0.289539
rna39687	9	14	10	42	45	15	rna39687	4.28913	1.30478	0.0074328	0.513406	1697	0	rna39687	NM_011444.3	Sox5	SRY (sex determining region Y)-box 5, transcript variant 1							2.12885		0.289539
rna39686	9	14	10	42	45	15	rna39686	4.28913	1.30478	0.00743363	0.513406	1698	0	rna39686	NM_001243163.1	Sox5	SRY (sex determining region Y)-box 5, transcript variant 3							2.1288		0.289539
rna39685	9	14	10	42	45	15	rna39685	4.28913	1.30478	0.00743454	0.513406	1699	0	rna39685	XM_006506939.3	Sox5	SRY (sex determining region Y)-box 5, transcript variant X12							2.12875		0.289539
rna39684	9	14	10	42	45	15	rna39684	4.28913	1.30478	0.00743535	0.513406	1700	0	rna39684	XM_011241580.2	Sox5	SRY (sex determining region Y)-box 5, transcript variant X13							2.1287		0.289539
rna39683	9	14	10	42	45	15	rna39683	4.28913	1.30478	0.00743625	0.513406	1701	0	rna39683	XM_006506933.3	Sox5	SRY (sex determining region Y)-box 5, transcript variant X3							2.12865		0.289539
rna39682	9	14	10	42	45	15	rna39682	4.28913	1.30478	0.00743706	0.513406	1702	0	rna39682	XM_017321475.1	Sox5	SRY (sex determining region Y)-box 5, transcript variant X20							2.1286		0.289539
rna39681	9	14	10	42	45	15	rna39681	4.28913	1.30478	0.00743794	0.513406	1703	0	rna39681	XM_006506935.3	Sox5	SRY (sex determining region Y)-box 5, transcript variant X5							2.12855		0.289539
rna39680	9	14	10	42	45	15	rna39680	4.28913	1.30478	0.00743887	0.513406	1704	0	rna39680	XM_006506934.3	Sox5	SRY (sex determining region Y)-box 5, transcript variant X4							2.12849		0.289539
rna39679	9	14	10	42	45	15	rna39679	4.28913	1.30478	0.00743966	0.513406	1705	0	rna39679	XM_006506942.3	Sox5	SRY (sex determining region Y)-box 5, transcript variant X18							2.12845		0.289539
rna39678	9	14	10	42	45	15	rna39678	4.28913	1.30478	0.00744044	0.513406	1706	0	rna39678	XM_006506932.3	Sox5	SRY (sex determining region Y)-box 5, transcript variant X2							2.1284		0.289539
rna39677	9	14	10	42	45	15	rna39677	4.28913	1.30478	0.00744112	0.513406	1707	0	rna39677	XM_006506931.3	Sox5	SRY (sex determining region Y)-box 5, transcript variant X1							2.12836		0.289539
rna39676	9	14	10	42	45	15	rna39676	4.28913	1.30478	0.00744181	0.513406	1708	0	rna39676	XM_006506938.3	Sox5	SRY (sex determining region Y)-box 5, transcript variant X11							2.12832		0.289539
rna58711	1732	2032	2154	3196	2991	2881	rna58711	11.2686	0.259277	0.00746691	0.514707	1709	0	rna58711	NM_007567.2	Bsn	bassoon							2.12686		0.28844
rna103559	849	965	941	1456	1332	1434	rna103559	10.1659	0.25431	0.0074694	0.514707	1710	0	rna103559	NM_001141983.1	Golga7b	golgi autoantigen, golgin subfamily a, 7B, transcript variant 1							2.12671		0.28844
rna43578	1058	1325	1336	1912	1697	2046	rna43578	10.5887	0.247269	0.0074824	0.515302	1711	0	rna43578	NM_013643.2	Ptpn5	protein tyrosine phosphatase, non-receptor type 5, transcript variant 1							2.12596		0.287938
rna92481	116	274	113	103	115	142	rna92481	7.14053	-0.798702	0.00750166	0.516327	1712	0	rna92481	XM_006522279.3	Abi3bp	ABI gene family, member 3 (NESH) binding protein, transcript variant X31							2.12484		0.287076
rna10803	6	12	4	4	0	3	rna10803	2.02308	-2.02476	0.00755029	0.517653	1713	0	rna10803	XM_006500109.3	Smtnl1	smoothelin-like 1, transcript variant X1							2.12204		0.285961
rna92451	68	129	77	68	73	70	rna92451	6.32641	-0.703112	0.00755062	0.517653	1714	0	rna92451	XM_006522277.3	Abi3bp	ABI gene family, member 3 (NESH) binding protein, transcript variant X29							2.12202		0.285961
rna65382	3281	4256	4452	6137	6131	5968	rna65382	12.2791	0.255703	0.00755554	0.517653	1715	0	rna65382	NM_001174054.1	Camk2b	calcium/calmodulin-dependent protein kinase II, beta, transcript variant 3							2.12173		0.285961
rna15056	369	577	429	491	423	274	rna15056	8.74386	-0.546458	0.0075561	0.517653	1716	0	rna15056	NM_001287739.1	Cebpb	CCAAT/enhancer binding protein (C/EBP), beta, transcript variant 1							2.1217		0.285961
rna15055	369	577	429	491	423	274	rna15055	8.74386	-0.546458	0.0075574	0.517653	1717	0	rna15055	NM_009883.4	Cebpb	CCAAT/enhancer binding protein (C/EBP), beta, transcript variant 1							2.12163		0.285961
rna15054	369	577	429	491	423	274	rna15054	8.74386	-0.546458	0.00755814	0.517653	1718	0	rna15054	NM_001287738.1	Cebpb	CCAAT/enhancer binding protein (C/EBP), beta, transcript variant 1							2.12158		0.285961
rna65385	3279	4247	4446	6128	6123	5960	rna65385	12.2771	0.255687	0.00756145	0.517653	1719	0	rna65385	XM_006514477.1	Camk2b	calcium/calmodulin-dependent protein kinase II, beta, transcript variant X12							2.1214		0.285961
rna65388	3279	4247	4446	6128	6123	5960	rna65388	12.2771	0.255687	0.00756229	0.517653	1720	0	rna65388	XM_006514476.1	Camk2b	calcium/calmodulin-dependent protein kinase II, beta, transcript variant X11							2.12135		0.285961
rna43575	1067	1342	1358	1932	1730	2054	rna43575	10.6057	0.244938	0.00756915	0.517653	1721	0	rna43575	XM_006540715.3	Ptpn5	protein tyrosine phosphatase, non-receptor type 5, transcript variant X4							2.12095		0.285961
rna93342	2881	3901	3640	5115	4807	5702	rna93342	12.0634	0.232208	0.00756956	0.517653	1722	0	rna93342	XM_011246113.2	Ttc3	tetratricopeptide repeat domain 3, transcript variant X6							2.12093		0.285961
rna68771	371	617	484	916	744	725	rna68771	9.29025	0.357653	0.00757285	0.517653	1723	0	rna68771	XM_006532822.3	Slc43a2	solute carrier family 43, member 2, transcript variant X5							2.12074		0.285961
rna80212	636	1012	747	729	845	823	rna80212	9.64907	-0.335031	0.00757365	0.517653	1724	0	rna80212	XM_011244470.1	Vcan	versican, transcript variant X1							2.12069		0.285961
rna43576	1066	1344	1361	1936	1731	2055	rna43576	10.6071	0.245063	0.00758194	0.517919	1725	0	rna43576	XM_006540713.3	Ptpn5	protein tyrosine phosphatase, non-receptor type 5, transcript variant X1							2.12022		0.285738
rna55269	21	8	19	9	6	10	rna55269	3.56643	-1.36903	0.00759392	0.518286	1726	0	rna55269	NR_028275.1	Snord14e	small nucleolar RNA, C/D box 14E							2.11953		0.28543
rna64667	407	578	556	554	510	391	rna64667	8.97416	-0.424511	0.00759612	0.518286	1727	0	rna64667	NM_008668.2	Nab2	Ngfi-A binding protein 2, transcript variant 1							2.11941		0.28543
rna43010	6141	7509	7140	10886	9538	10564	rna43010	13.0588	0.217756	0.00760092	0.518314	1728	0	rna43010	XM_006540661.3	Kcnc3	potassium voltage gated channel, Shaw-related subfamily, member 3, transcript variant X15							2.11913		0.285407
rna15893	514	711	696	978	964	1032	rna15893	9.64732	0.282784	0.00761954	0.519271	1729	0	rna15893	XM_017316328.1	Oprl1	opioid receptor-like 1, transcript variant X5							2.11807		0.284606
rna65393	3280	4252	4447	6129	6125	5962	rna65393	12.2777	0.255288	0.00762377	0.519271	1730	0	rna65393	XM_017314239.1	Camk2b	calcium/calmodulin-dependent protein kinase II, beta, transcript variant X8							2.11783		0.284606
rna88350	2539	3151	3118	4251	4645	4510	rna88350	11.837	0.254711	0.00763117	0.519475	1731	0	rna88350	NM_011889.2	2020-09-03	septin 3							2.11741		0.284435
rna65381	3280	4253	4447	6129	6125	5962	rna65381	12.2778	0.255181	0.0076423	0.519644	1732	0	rna65381	NM_007595.5	Camk2b	calcium/calmodulin-dependent protein kinase II, beta, transcript variant 2							2.11678		0.284294
rna70795	4335	5561	5280	7618	7009	7989	rna70795	12.6031	0.220748	0.00764623	0.519644	1733	0	rna70795	XM_006532049.2	Atp6v0a1	ATPase, H+ transporting, lysosomal V0 subunit A1, transcript variant X1							2.11655		0.284294
rna76809	331	417	472	880	629	587	rna76809	9.06849	0.425678	0.00765032	0.519644	1734	0	rna76809	NM_001024602.3	Cep170b	centrosomal protein 170B							2.11632		0.284294
rna92472	125	288	118	114	126	146	rna92472	7.23126	-0.776625	0.00765992	0.519644	1735	0	rna92472	XM_006522276.2	Abi3bp	ABI gene family, member 3 (NESH) binding protein, transcript variant X28							2.11578		0.284294
rna43016	5833	7133	6697	10249	8832	10269	rna43016	12.979	0.218641	0.0076696	0.519644	1736	0	rna43016	XM_017321997.1	Kcnc3	potassium voltage gated channel, Shaw-related subfamily, member 3, transcript variant X16							2.11523		0.284294
rna43675	502	496	621	915	1254	763	rna43675	9.53086	0.505528	0.00767265	0.519644	1737	0	rna43675	NM_001146013.1	Slc6a5	solute carrier family 6 (neurotransmitter transporter, glycine), member 5, transcript variant a							2.11505		0.284294
rna70798	4335	5560	5280	7616	7009	7988	rna70798	12.603	0.220647	0.00767708	0.519644	1738	0	rna70798	XM_006532050.2	Atp6v0a1	ATPase, H+ transporting, lysosomal V0 subunit A1, transcript variant X2							2.1148		0.284294
rna70799	4335	5560	5280	7616	7009	7988	rna70799	12.603	0.220647	0.00767794	0.519644	1739	0	rna70799	XM_006532052.1	Atp6v0a1	ATPase, H+ transporting, lysosomal V0 subunit A1, transcript variant X4							2.11476		0.284294
rna70800	4331	5557	5276	7611	7005	7979	rna70800	12.6019	0.220579	0.00768216	0.519644	1740	0	rna70800	XM_006532053.1	Atp6v0a1	ATPase, H+ transporting, lysosomal V0 subunit A1, transcript variant X5							2.11452		0.284294
rna64012	151	326	226	193	198	194	rna64012	7.73743	-0.58486	0.0077081	0.519644	1741	0	rna64012	XM_006514218.3	Glipr1	GLI pathogenesis-related 1 (glioma), transcript variant X2							2.11305		0.284294
rna65390	3278	4248	4446	6120	6122	5961	rna65390	12.2768	0.255095	0.00770824	0.519644	1742	0	rna65390	XM_006514475.1	Camk2b	calcium/calmodulin-dependent protein kinase II, beta, transcript variant X10							2.11304		0.284294
rna65392	3278	4248	4446	6120	6122	5961	rna65392	12.2768	0.255095	0.00770903	0.519644	1743	0	rna65392	XM_017314240.1	Camk2b	calcium/calmodulin-dependent protein kinase II, beta, transcript variant X9							2.113		0.284294
rna61568	435	681	651	557	448	706	rna61568	9.17982	-0.39638	0.00770954	0.519644	1744	0	rna61568	XM_006513374.3	Srgn	serglycin, transcript variant X1							2.11297		0.284294
rna40413	79	115	98	93	75	73	rna40413	6.47389	-0.623593	0.00771173	0.519644	1745	0	rna40413	XM_011250470.2	Zfp583	zinc finger protein 583, transcript variant X3							2.11285		0.284294
rna76810	330	417	472	879	629	586	rna76810	9.06714	0.425712	0.00771432	0.519644	1746	0	rna76810	XM_011244096.1	Cep170b	centrosomal protein 170B, transcript variant X2							2.1127		0.284294
rna70801	4331	5556	5276	7609	7005	7978	rna70801	12.6018	0.220478	0.00771437	0.519644	1747	0	rna70801	XM_006532054.1	Atp6v0a1	ATPase, H+ transporting, lysosomal V0 subunit A1, transcript variant X6							2.1127		0.284294
rna76808	330	417	472	879	629	586	rna76808	9.06714	0.425712	0.00771496	0.519644	1748	0	rna76808	XM_006515766.3	Cep170b	centrosomal protein 170B, transcript variant X1							2.11267		0.284294
rna70803	4331	5556	5276	7609	7005	7978	rna70803	12.6018	0.220478	0.0077155	0.519644	1749	0	rna70803	NM_016920.3	Atp6v0a1	ATPase, H+ transporting, lysosomal V0 subunit A1, transcript variant 1							2.11264		0.284294
rna43577	1054	1337	1344	1923	1708	2035	rna43577	10.5929	0.24489	0.00772016	0.519644	1750	0	rna43577	XM_017322046.1	Ptpn5	protein tyrosine phosphatase, non-receptor type 5, transcript variant X3							2.11237		0.284294
rna96460	3675	4160	4329	6303	5461	6865	rna96460	12.306	0.250293	0.00772184	0.519644	1751	0	rna96460	NM_207649.1	Rcan2	regulator of calcineurin 2, transcript variant 1							2.11228		0.284294
rna93257	626	791	738	1117	1070	1113	rna93257	9.80837	0.261053	0.00772906	0.519699	1752	0	rna93257	XM_011246150.1	Dopey2	dopey family member 2, transcript variant X25							2.11187		0.284248
rna70793	4331	5558	5277	7611	7005	7979	rna70793	12.602	0.2204	0.00773472	0.519699	1753	0	rna70793	XR_388335.1	Atp6v0a1	ATPase, H+ transporting, lysosomal V0 subunit A1, transcript variant X8							2.11156		0.284248
rna93209	350	638	405	430	424	438	rna93209	8.80649	-0.439845	0.0077359	0.519699	1754	0	rna93209	NM_001111023.2	Runx1	runt related transcription factor 1, transcript variant 3							2.11149		0.284248
rna96461	3669	4155	4317	6288	5449	6854	rna96461	12.3032	0.250081	0.00774175	0.519796	1755	0	rna96461	NM_001286653.1	Rcan2	regulator of calcineurin 2, transcript variant 3							2.11116		0.284167
rna96466	2069	2482	2429	3521	3339	3620	rna96466	11.4907	0.228746	0.00774909	0.519992	1756	0	rna96466	NM_032003.2	Enpp5	ectonucleotide pyrophosphatase/phosphodiesterase 5, transcript variant 1							2.11075		0.284003
rna53157	160	226	193	343	414	301	rna53157	8.04147	0.532557	0.00776767	0.520942	1757	0	rna53157	NR_110496.1	A330074K22Rik	RIKEN cDNA A330074K22 gene							2.10971		0.28321
rna43001	6154	7527	7153	10905	9555	10579	rna43001	13.0616	0.217098	0.00777295	0.521	1758	0	rna43001	XR_001785482.1	Kcnc3	potassium voltage gated channel, Shaw-related subfamily, member 3, transcript variant X2							2.10941		0.283162
rna7949	3320	4163	4316	6079	5454	6234	rna7949	12.2477	0.234594	0.00778414	0.521269	1759	0	rna7949	NM_001177657.2	Grin1	glutamate receptor, ionotropic, NMDA1 (zeta 1), transcript variant 3							2.10879		0.282938
rna43008	6154	7518	7149	10903	9550	10571	rna43008	13.0608	0.217228	0.00778581	0.521269	1760	0	rna43008	XR_391319.3	Kcnc3	potassium voltage gated channel, Shaw-related subfamily, member 3, transcript variant X11							2.1087		0.282938
rna70796	4327	5556	5274	7601	6998	7980	rna70796	12.601	0.220253	0.00780543	0.522194	1761	0	rna70796	XM_006532051.2	Atp6v0a1	ATPase, H+ transporting, lysosomal V0 subunit A1, transcript variant X3							2.1076		0.282168
rna22052	6	3	2	1	0	0	rna22052	0.172896	-3.9291	0.0078085	0.522194	1762	0	rna22052	XR_140633.5	Gm21158	predicted gene, 21158							2.10743		0.282168
rna7955	3371	4210	4360	6163	5506	6308	rna7955	12.2649	0.233926	0.00783538	0.523695	1763	0	rna7955	XM_006497725.3	Grin1	glutamate receptor, ionotropic, NMDA1 (zeta 1), transcript variant X4							2.10594		0.280921
rna70802	4323	5552	5270	7594	6994	7970	rna70802	12.5998	0.220083	0.00784333	0.523822	1764	0	rna70802	NM_001243051.1	Atp6v0a1	ATPase, H+ transporting, lysosomal V0 subunit A1, transcript variant 4							2.1055		0.280816
rna96459	3672	4160	4328	6297	5457	6858	rna96459	12.3051	0.249509	0.00786782	0.523822	1765	0	rna96459	XM_006524622.1	Rcan2	regulator of calcineurin 2, transcript variant X1							2.10415		0.280816
rna70804	4323	5551	5270	7592	6994	7969	rna70804	12.5996	0.219982	0.00787603	0.523822	1766	0	rna70804	NM_001243050.1	Atp6v0a1	ATPase, H+ transporting, lysosomal V0 subunit A1, transcript variant 3							2.10369		0.280816
rna96467	2069	2482	2429	3521	3336	3619	rna96467	11.4905	0.228172	0.0078861	0.523822	1767	0	rna96467	NM_001168620.1	Enpp5	ectonucleotide pyrophosphatase/phosphodiesterase 5, transcript variant 2							2.10314		0.280816
rna78625	1418	1752	1780	2554	2232	2718	rna78625	10.9992	0.241711	0.0078879	0.523822	1768	0	rna78625	XM_011244419.2	Wnk2	WNK lysine deficient protein kinase 2, transcript variant X5							2.10304		0.280816
rna80208	909	1598	1125	1027	1200	1349	rna80208	10.2335	-0.35525	0.00789114	0.523822	1769	0	rna80208	NM_019389.2	Vcan	versican, transcript variant 2							2.10286		0.280816
rna107634	449	503	477	731	745	797	rna107634	9.24719	0.308368	0.00789562	0.523822	1770	0	rna107634	NM_001320946.1	Frmpd3	FERM and PDZ domain containing 3, transcript variant 1							2.10261		0.280816
rna70794	4323	5553	5271	7594	6994	7970	rna70794	12.5999	0.219905	0.00789688	0.523822	1771	0	rna70794	XR_388336.1	Atp6v0a1	ATPase, H+ transporting, lysosomal V0 subunit A1, transcript variant X9							2.10254		0.280816
rna39927	2	6	2	4	6	72	rna39927	3.21912	2.69424	0.00790488	0.523822	1772	0	rna39927	XM_006507087.2	Ergic2	ERGIC and golgi 2, transcript variant X1							2.1021		0.280816
rna39926	2	6	2	4	6	72	rna39926	3.21912	2.69424	0.0079058	0.523822	1773	0	rna39926	XM_006507089.3	Ergic2	ERGIC and golgi 2, transcript variant X3							2.10205		0.280816
rna84657	1511	2546	1720	1872	1754	2238	rna84657	10.9239	-0.319165	0.00790598	0.523822	1774	0	rna84657	NR_033241.1	Bmp1	bone morphogenetic protein 1, transcript variant 2							2.10204		0.280816
rna84659	1511	2546	1720	1872	1754	2238	rna84659	10.9239	-0.319165	0.007906	0.523822	1775	0	rna84659	XR_383136.2	Bmp1	bone morphogenetic protein 1, transcript variant X9							2.10204		0.280816
rna39923	2	6	2	4	6	72	rna39923	3.21912	2.69424	0.00790671	0.523822	1776	0	rna39923	XR_378169.3	Ergic2	ERGIC and golgi 2, transcript variant X8							2.102		0.280816
rna39922	2	6	2	4	6	72	rna39922	3.21912	2.69424	0.00790722	0.523822	1777	0	rna39922	XR_378170.3	Ergic2	ERGIC and golgi 2, transcript variant X9							2.10198		0.280816
rna39921	2	6	2	4	6	72	rna39921	3.21912	2.69424	0.00790783	0.523822	1778	0	rna39921	NM_026168.4	Ergic2	ERGIC and golgi 2, transcript variant 1							2.10194		0.280816
rna39920	2	6	2	4	6	72	rna39920	3.21912	2.69424	0.00790841	0.523822	1779	0	rna39920	NM_001286560.1	Ergic2	ERGIC and golgi 2, transcript variant 3							2.10191		0.280816
rna111757	6	5	53	7	6	5	rna111757	3.50829	-2.17153	0.00792556	0.524541	1780	0	rna111757	NM_001113424.1	Amn1	antagonist of mitotic exit network 1							2.10097		0.280221
rna70797	4314	5544	5258	7576	6974	7961	rna70797	12.5969	0.219837	0.00792816	0.524541	1781	0	rna70797	XM_006532055.2	Atp6v0a1	ATPase, H+ transporting, lysosomal V0 subunit A1, transcript variant X7							2.10083		0.280221
rna67005	111	84	117	195	262	196	rna67005	7.26569	0.69416	0.00794073	0.524821	1782	0	rna67005	XM_006533324.3	Slc36a2	solute carrier family 36 (proton/amino acid symporter), member 2, transcript variant X1							2.10014		0.279988
rna67004	111	84	117	195	262	196	rna67004	7.26569	0.69416	0.00794131	0.524821	1783	0	rna67004	NM_153170.3	Slc36a2	solute carrier family 36 (proton/amino acid symporter), member 2							2.10011		0.279988
rna96462	3676	4164	4321	6280	5457	6875	rna96462	12.3052	0.249345	0.00798341	0.526786	1784	0	rna96462	NM_001286654.1	Rcan2	regulator of calcineurin 2, transcript variant 4							2.09781		0.278366
rna64013	151	323	226	193	198	194	rna64013	7.73462	-0.579235	0.00798376	0.526786	1785	0	rna64013	XM_006514217.3	Glipr1	GLI pathogenesis-related 1 (glioma), transcript variant X1							2.09779		0.278366
rna64011	151	323	226	193	198	194	rna64011	7.73462	-0.579235	0.00798446	0.526786	1786	0	rna64011	NM_028608.3	Glipr1	GLI pathogenesis-related 1 (glioma)							2.09775		0.278366
rna8811	26	42	38	86	73	65	rna8811	5.68797	0.741601	0.00799033	0.526879	1787	0	rna8811	XM_006498467.2	Fibcd1	fibrinogen C domain containing 1, transcript variant X1							2.09744		0.278289
rna46980	607	830	744	1077	1033	1250	rna46980	9.82624	0.271803	0.00800688	0.527675	1788	0	rna46980	XM_006507735.3	Kctd13	potassium channel tetramerisation domain containing 13, transcript variant X1							2.09654		0.277634
gene22053	47	51	50	39	34	40	gene22053	5.44541	-0.756114	0.00803762	0.529405	1789	0	gene22053	GeneID:100503211	Rps12-ps9								2.09487		0.276212
rna68761	360	605	478	902	729	710	rna68761	9.2621	0.360081	0.00804649	0.529693	1790	0	rna68761	XM_006532820.3	Slc43a2	solute carrier family 43, member 2, transcript variant X2							2.09439		0.275976
rna96463	3676	4166	4326	6282	5458	6881	rna96463	12.3059	0.249237	0.00805358	0.529863	1791	0	rna96463	NM_030598.2	Rcan2	regulator of calcineurin 2, transcript variant 2							2.09401		0.275836
rna57693	249	349	194	194	224	254	rna57693	7.93682	-0.586085	0.00807475	0.530003	1792	0	rna57693	XM_006511171.3	Prss35	protease, serine 35, transcript variant X2							2.09287		0.275722
rna57692	249	349	194	194	224	254	rna57692	7.93682	-0.586085	0.00807616	0.530003	1793	0	rna57692	XM_006511170.3	Prss35	protease, serine 35, transcript variant X1							2.0928		0.275722
rna38706	8121	10111	10024	13996	13135	15036	rna38706	13.5018	0.221362	0.00808332	0.530003	1794	0	rna38706	NM_001302642.1	Eno2	enolase 2, gamma neuronal, transcript variant 2							2.09241		0.275722
rna107633	455	506	483	739	756	801	rna107633	9.26231	0.307632	0.00808609	0.530003	1795	0	rna107633	XM_017318501.1	Frmpd3	FERM and PDZ domain containing 3, transcript variant X1							2.09226		0.275722
rna80987	42	18	19	5	20	12	rna80987	4.23725	-1.49392	0.00808906	0.530003	1796	0	rna80987	XM_006517623.1	Il31ra	interleukin 31 receptor A, transcript variant X4							2.0921		0.275722
rna80986	42	18	19	5	20	12	rna80986	4.23725	-1.49392	0.00808972	0.530003	1797	0	rna80986	XM_017315499.1	Il31ra	interleukin 31 receptor A, transcript variant X2							2.09207		0.275722
rna80985	42	18	19	5	20	12	rna80985	4.23725	-1.49392	0.00809069	0.530003	1798	0	rna80985	XM_006517620.2	Il31ra	interleukin 31 receptor A, transcript variant X1							2.09201		0.275722
rna80984	42	18	19	5	20	12	rna80984	4.23725	-1.49392	0.00809168	0.530003	1799	0	rna80984	XM_006517621.2	Il31ra	interleukin 31 receptor A, transcript variant X3							2.09196		0.275722
rna68762	360	605	477	898	729	710	rna68762	9.2604	0.358678	0.00811997	0.53156	1800	0	rna68762	XM_006532823.3	Slc43a2	solute carrier family 43, member 2, transcript variant X4							2.09045		0.274447
rna55719	3	6	4	2	0	0	rna55719	0.742796	-3.0689	0.0081277	0.531771	1801	0	rna55719	GeneID:102465659	Mir7087	mmu-miR-7087-5p							2.09003		0.274275
rna91590	2897	3644	3479	5281	4468	5241	rna91590	12.0068	0.223463	0.00814285	0.532466	1802	0	rna91590	NM_001289443.1	Tnk2	tyrosine kinase, non-receptor, 2, transcript variant 3							2.08922		0.273708
rna45911	191	382	389	243	303	246	rna45911	8.18789	-0.59883	0.00814823	0.532507	1803	0	rna45911	XR_001778251.1	Gm8995	predicted gene 8995							2.08894		0.273675
rna88351	2457	3069	3058	4131	4509	4407	rna88351	11.7985	0.253047	0.00815251	0.532507	1804	0	rna88351	XM_017316609.1	2020-09-03	septin 3, transcript variant X3							2.08871		0.273675
rna15895	506	701	683	956	941	1018	rna15895	9.62099	0.2772	0.00817902	0.53364	1805	0	rna15895	NM_001318922.1	Oprl1	opioid receptor-like 1, transcript variant 4							2.0873		0.272751
rna109661	86	55	77	51	50	62	rna109661	6.00468	-0.816502	0.00817979	0.53364	1806	0	rna109661	NM_001033342.1	Cdc42bpg	CDC42 binding protein kinase gamma (DMPK-like)							2.08726		0.272751
rna93208	349	635	401	429	421	437	rna93208	8.79952	-0.437403	0.00818344	0.53364	1807	0	rna93208	NM_009821.3	Runx1	runt related transcription factor 1, transcript variant 4							2.08706		0.272751
rna60768	2	165	1	11	1	9	rna60768	4.22014	-3.23519	0.0081891	0.533714	1808	0	rna60768	NM_029726.2	Trdn	triadin							2.08676		0.272692
rna70805	4322	5551	5270	7594	6979	7963	rna70805	12.599	0.21882	0.00820387	0.534002	1809	0	rna70805	NM_001243049.1	Atp6v0a1	ATPase, H+ transporting, lysosomal V0 subunit A1, transcript variant 2							2.08598		0.272457
rna78626	1421	1756	1776	2555	2230	2712	rna78626	10.999	0.239469	0.0082069	0.534002	1810	0	rna78626	XM_011244417.2	Wnk2	WNK lysine deficient protein kinase 2, transcript variant X3							2.08582		0.272457
rna104401	1455	1494	1569	2196	2574	2412	rna104401	10.912	0.307203	0.00820711	0.534002	1811	0	rna104401	XM_011247368.2	Hspa12a	heat shock protein 12A, transcript variant X2							2.08581		0.272457
rna8812	26	43	38	89	73	65	rna8812	5.70339	0.748017	0.00821227	0.534042	1812	0	rna8812	NM_178887.4	Fibcd1	fibrinogen C domain containing 1							2.08554		0.272424
rna92461	127	300	130	122	132	159	rna92461	7.31332	-0.747719	0.00823806	0.535187	1813	0	rna92461	XM_006522271.2	Abi3bp	ABI gene family, member 3 (NESH) binding protein, transcript variant X23							2.08418		0.271495
rna48776	18	11	13	52	35	28	rna48776	4.5692	1.05041	0.00823895	0.535187	1814	0	rna48776	NR_027975.2	Gm5607	predicted gene 5607							2.08413		0.271495
rna82638	1877	2672	2420	3435	3122	4044	rna82638	11.4908	0.254189	0.00824497	0.535196	1815	0	rna82638	XM_006518951.2	Ogdhl	oxoglutarate dehydrogenase-like, transcript variant X1							2.08381		0.271487
rna61569	433	678	647	556	446	704	rna61569	9.17399	-0.393287	0.00824818	0.535196	1816	0	rna61569	NM_011157.2	Srgn	serglycin							2.08364		0.271487
id861579	9	3	8	0	1	5	id861579	1.9003	-2.18537	0.0082554	0.535205	1817	0	id861579	GeneID:777648	Ighj1								2.08326		0.27148
rna39013	1	0	0	32	1	0	rna39013	1.03491	4.4444	0.0082574	0.535205	1818	0	rna39013	NM_007376.4	Pzp	pregnancy zone protein							2.08316		0.27148
rna37926	2689	3362	3516	4759	4727	4955	rna37926	11.9484	0.240927	0.00827087	0.535316	1819	0	rna37926	XM_006506144.1	Srgap3	SLIT-ROBO Rho GTPase activating protein 3, transcript variant X1							2.08245		0.271389
rna61567	433	680	648	557	446	705	rna61567	9.17596	-0.393933	0.00827989	0.535316	1820	0	rna61567	XM_006513376.3	Srgn	serglycin, transcript variant X3							2.08198		0.271389
rna912	1585	1895	1960	2896	2900	2584	rna912	11.1516	0.270308	0.00828107	0.535316	1821	0	rna912	XM_006496123.3	Lonrf2	LON peptidase N-terminal domain and ring finger 2, transcript variant X1							2.08191		0.271389
rna61566	433	680	648	557	446	705	rna61566	9.17596	-0.393933	0.00828126	0.535316	1822	0	rna61566	XM_006513377.3	Srgn	serglycin, transcript variant X4							2.0819		0.271389
rna61565	433	680	648	557	446	705	rna61565	9.17596	-0.393933	0.00828184	0.535316	1823	0	rna61565	XM_006513375.2	Srgn	serglycin, transcript variant X2							2.08187		0.271389
rna92458	128	300	130	122	132	160	rna92458	7.31653	-0.747426	0.00829272	0.535726	1824	0	rna92458	XM_006522269.2	Abi3bp	ABI gene family, member 3 (NESH) binding protein, transcript variant X20							2.0813		0.271057
rna68763	360	605	477	895	729	710	rna68763	9.2595	0.356877	0.00829797	0.535771	1825	0	rna68763	XM_006532821.3	Slc43a2	solute carrier family 43, member 2, transcript variant X3							2.08103		0.271021
rna47193	217	422	503	743	735	606	rna47193	9.00832	0.543968	0.00830951	0.536191	1826	0	rna47193	NM_021334.2	Itgax	integrin alpha X							2.08042		0.27068
rna15899	506	701	683	955	941	1018	rna15899	9.62075	0.276719	0.00832174	0.536191	1827	0	rna15899	NM_001318923.1	Oprl1	opioid receptor-like 1, transcript variant 5							2.07979		0.27068
rna78286	452	364	359	343	349	391	rna78286	8.58215	-0.502463	0.00832634	0.536191	1828	0	rna78286	NM_133219.1	Gcnt2	glucosaminyl (N-acetyl) transferase 2, I-branching enzyme, transcript variant 3							2.07955		0.27068
rna50742	0	0	0	10	1	1	rna50742	-2.68194	3.36487	0.00834034	0.536191	1829	0	rna50742	XM_017312911.1	Mast3	microtubule associated serine/threonine kinase 3, transcript variant X9							2.07882		0.27068
rna50741	0	0	0	10	1	1	rna50741	-2.68194	3.36487	0.00834095	0.536191	1830	0	rna50741	XM_017312909.1	Mast3	microtubule associated serine/threonine kinase 3, transcript variant X6							2.07878		0.27068
rna50740	0	0	0	10	1	1	rna50740	-2.68194	3.36487	0.00834211	0.536191	1831	0	rna50740	XM_006509707.2	Mast3	microtubule associated serine/threonine kinase 3, transcript variant X1							2.07872		0.27068
rna50739	0	0	0	10	1	1	rna50739	-2.68194	3.36487	0.00834313	0.536191	1832	0	rna50739	XM_006509709.2	Mast3	microtubule associated serine/threonine kinase 3, transcript variant X3							2.07867		0.27068
rna50738	0	0	0	10	1	1	rna50738	-2.68194	3.36487	0.00834424	0.536191	1833	0	rna50738	XM_006509708.2	Mast3	microtubule associated serine/threonine kinase 3, transcript variant X2							2.07861		0.27068
rna50737	0	0	0	10	1	1	rna50737	-2.68194	3.36487	0.00834543	0.536191	1834	0	rna50737	XM_006509710.2	Mast3	microtubule associated serine/threonine kinase 3, transcript variant X4							2.07855		0.27068
rna92477	128	301	131	123	133	160	rna92477	7.32257	-0.745302	0.0083726	0.537644	1835	0	rna92477	XM_017317039.1	Abi3bp	ABI gene family, member 3 (NESH) binding protein, transcript variant X22							2.07714		0.269505
rna83915	5	3	7	22	16	13	rna83915	3.2331	1.37887	0.00838282	0.538007	1836	0	rna83915	XR_874650.1	Gm4491	predicted gene 4491							2.07661		0.269212
rna78631	1378	1709	1728	2478	2142	2701	rna78631	10.961	0.245424	0.00839274	0.538351	1837	0	rna78631	XM_011244427.2	Wnk2	WNK lysine deficient protein kinase 2, transcript variant X17							2.0761		0.268935
rna111148	476	380	549	439	456	227	rna111148	8.74039	-0.689773	0.00841654	0.539348	1838	0	rna111148	NM_153103.2	Kif1c								2.07487		0.268131
rna68764	360	605	477	895	728	710	rna68764	9.25917	0.356216	0.0084223	0.539348	1839	0	rna68764	XM_006532824.3	Slc43a2	solute carrier family 43, member 2, transcript variant X6							2.07457		0.268131
rna17993	78	16	6	11	11	14	rna17993	4.40347	-1.97221	0.0084256	0.539348	1840	0	rna17993	NM_024246.5	Tmem79	transmembrane protein 79							2.0744		0.268131
rna7956	3340	4191	4326	6130	5439	6249	rna7956	12.2532	0.231422	0.0084266	0.539348	1841	0	rna7956	XM_006497723.2	Grin1	glutamate receptor, ionotropic, NMDA1 (zeta 1), transcript variant X2							2.07435		0.268131
rna70440	943	1206	1312	1784	1623	1911	rna70440	10.4919	0.265031	0.00843346	0.539494	1842	0	rna70440	XR_001779960.1	Stac2	SH3 and cysteine rich domain 2, transcript variant X1							2.07399		0.268013
rna62363	9	22	20	11	11	6	rna62363	3.65429	-1.17062	0.00844487	0.539542	1843	0	rna62363	XR_871860.2	Gm30400	predicted gene, 30400							2.07341		0.267975
rna293	795	1009	980	1394	1362	1461	rna293	10.1695	0.245656	0.0084592	0.539542	1844	0	rna293	XM_011238389.1	Stau2	staufen (RNA binding protein) homolog 2 (Drosophila), transcript variant X6							2.07267		0.267975
rna15902	509	705	694	974	949	1025	rna15902	9.63587	0.279706	0.00846232	0.539542	1845	0	rna15902	XM_017316330.1	Oprl1	opioid receptor-like 1, transcript variant X7							2.07251		0.267975
rna104402	1458	1495	1568	2196	2573	2413	rna104402	10.9125	0.306114	0.00846239	0.539542	1846	0	rna104402	XM_006527379.3	Hspa12a	heat shock protein 12A, transcript variant X3							2.07251		0.267975
rna45684	28	52	13	11	22	15	rna45684	4.48753	-1.26588	0.00848547	0.539542	1847	0	rna45684	NM_008220.5	Hbb-bt	hemoglobin, beta adult t chain							2.07132		0.267975
rna112443	525	751	551	638	513	701	rna112443	9.2657	-0.334603	0.00849127	0.539542	1848	0	rna112443	GeneID:17731	TrnG	tRNA-Gly							2.07103		0.267975
rna43005	6207	7558	7195	10965	9598	10628	rna43005	13.0696	0.215153	0.00849263	0.539542	1849	0	rna43005	XM_017321994.1	Kcnc3	potassium voltage gated channel, Shaw-related subfamily, member 3, transcript variant X4							2.07096		0.267975
rna43009	6207	7558	7195	10965	9598	10628	rna43009	13.0696	0.215153	0.00849388	0.539542	1850	0	rna43009	XM_017321995.1	Kcnc3	potassium voltage gated channel, Shaw-related subfamily, member 3, transcript variant X5							2.07089		0.267975
rna291	796	1009	982	1397	1362	1462	rna291	10.171	0.245363	0.00850821	0.539542	1851	0	rna291	XM_017321102.1	Stau2	staufen (RNA binding protein) homolog 2 (Drosophila), transcript variant X2							2.07016		0.267975
rna103611	147	187	211	332	441	275	rna103611	7.99546	0.605871	0.00851595	0.539542	1852	0	rna103611	XM_006527485.3	Cnnm1	cyclin M1, transcript variant X6							2.06977		0.267975
rna43002	6208	7560	7195	10968	9597	10629	rna43002	13.0697	0.215081	0.00851625	0.539542	1853	0	rna43002	XM_006540659.3	Kcnc3	potassium voltage gated channel, Shaw-related subfamily, member 3, transcript variant X12							2.06975		0.267975
rna5870	80	130	91	76	90	75	rna5870	6.49696	-0.652483	0.00852029	0.539542	1854	0	rna5870	XM_011238732.1	Mndal	myeloid nuclear differentiation antigen like, transcript variant X1							2.06955		0.267975
rna5869	80	130	91	76	90	75	rna5869	6.49696	-0.652483	0.00852121	0.539542	1855	0	rna5869	XM_006496598.2	Mndal	myeloid nuclear differentiation antigen like, transcript variant X3							2.0695		0.267975
rna5867	80	130	91	76	90	75	rna5867	6.49696	-0.652483	0.00852204	0.539542	1856	0	rna5867	NM_001170853.1	Mndal	myeloid nuclear differentiation antigen like							2.06946		0.267975
rna5864	80	130	91	76	90	75	rna5864	6.49696	-0.652483	0.00852206	0.539542	1857	0	rna5864	XM_011238733.2	Mndal	myeloid nuclear differentiation antigen like, transcript variant X2							2.06946		0.267975
rna288	796	1010	981	1397	1361	1462	rna288	10.1708	0.245046	0.00852434	0.539542	1858	0	rna288	XM_006495528.3	Stau2	staufen (RNA binding protein) homolog 2 (Drosophila), transcript variant X1							2.06934		0.267975
rna55737	1	0	2	29	3	3	rna55737	1.79822	3.10151	0.00852731	0.539542	1859	0	rna55737	NM_001289755.1	Apoc3	apolipoprotein C-III, transcript variant 1							2.06919		0.267975
rna55736	1	0	2	29	3	3	rna55736	1.79822	3.10151	0.00852825	0.539542	1860	0	rna55736	NM_023114.4	Apoc3	apolipoprotein C-III, transcript variant 3							2.06914		0.267975
rna55735	1	0	2	29	3	3	rna55735	1.79822	3.10151	0.0085293	0.539542	1861	0	rna55735	NM_001289833.1	Apoc3	apolipoprotein C-III, transcript variant 4							2.06909		0.267975
rna65436	565	738	602	658	642	692	rna65436	9.35451	-0.288494	0.00852992	0.539542	1862	0	rna65436	XM_017314837.1	H2afv	H2A histone family, member V, transcript variant X2							2.06905		0.267975
rna55734	1	0	2	29	3	3	rna55734	1.79822	3.10151	0.00853036	0.539542	1863	0	rna55734	NM_001289756.1	Apoc3	apolipoprotein C-III, transcript variant 2							2.06903		0.267975
rna12628	1033	1731	905	610	1017	1382	rna12628	10.1178	-0.623077	0.0085448	0.540103	1864	0	rna12628	NM_007993.2	Fbn1	fibrillin 1							2.0683		0.267523
rna12629	1034	1731	904	610	1017	1382	rna12629	10.1178	-0.623145	0.00857095	0.540103	1865	0	rna12629	XM_011239290.2	Fbn1	fibrillin 1, transcript variant X1							2.06697		0.267523
rna62837	1636	1983	2040	2834	2646	3062	rna62837	11.1907	0.236165	0.00857453	0.540103	1866	0	rna62837	NM_178662.3	Atcay	ataxia, cerebellar, Cayman type							2.06679		0.267523
rna43475	305	372	379	612	557	561	rna43475	8.82868	0.356714	0.00858061	0.540103	1867	0	rna43475	XM_006540663.3	Kcnj11	potassium inwardly rectifying channel, subfamily J, member 11, transcript variant X1							2.06648		0.267523
rna43000	6214	7568	7201	10976	9606	10636	rna43000	13.071	0.214827	0.00858767	0.540103	1868	0	rna43000	XM_017321992.1	Kcnc3	potassium voltage gated channel, Shaw-related subfamily, member 3, transcript variant X1							2.06612		0.267523
rna43004	6214	7568	7201	10976	9606	10636	rna43004	13.071	0.214827	0.00858833	0.540103	1869	0	rna43004	XM_017321993.1	Kcnc3	potassium voltage gated channel, Shaw-related subfamily, member 3, transcript variant X3							2.06609		0.267523
rna73561	155	164	164	308	245	326	rna73561	7.77748	0.492201	0.00858898	0.540103	1870	0	rna73561	NR_045869.1	Gm9866	predicted gene 9866, transcript variant 2							2.06606		0.267523
rna5868	76	128	88	74	86	74	rna5868	6.45224	-0.649853	0.00859784	0.540103	1871	0	rna5868	XM_006496599.2	Mndal	myeloid nuclear differentiation antigen like, transcript variant X4							2.06561		0.267523
rna296	796	1009	982	1396	1362	1462	rna296	10.1708	0.245031	0.00862084	0.540103	1872	0	rna296	NM_025303.3	Stau2	staufen (RNA binding protein) homolog 2 (Drosophila), transcript variant 3							2.06445		0.267523
rna12627	1033	1731	904	610	1017	1382	rna12627	10.1176	-0.622686	0.00862184	0.540103	1873	0	rna12627	XM_006498747.1	Fbn1	fibrillin 1, transcript variant X2							2.0644		0.267523
rna43007	6214	7559	7198	10974	9601	10628	rna43007	13.0702	0.214887	0.00862612	0.540103	1874	0	rna43007	XM_017321996.1	Kcnc3	potassium voltage gated channel, Shaw-related subfamily, member 3, transcript variant X10							2.06418		0.267523
rna289	795	1010	980	1394	1361	1461	rna289	10.1696	0.244828	0.00863893	0.540103	1875	0	rna289	XM_006495532.3	Stau2	staufen (RNA binding protein) homolog 2 (Drosophila), transcript variant X5							2.06354		0.267523
rna290	796	1008	981	1395	1361	1461	rna290	10.1698	0.244976	0.00864106	0.540103	1876	0	rna290	XM_011238390.2	Stau2	staufen (RNA binding protein) homolog 2 (Drosophila), transcript variant X7							2.06343		0.267523
rna78621	1422	1756	1781	2556	2229	2717	rna78621	11.0003	0.238612	0.00865396	0.540103	1877	0	rna78621	XM_011244421.2	Wnk2	WNK lysine deficient protein kinase 2, transcript variant X7							2.06279		0.267523
rna36015	1734	2531	2043	2076	2083	2537	rna36015	11.0882	-0.26151	0.00865715	0.540103	1878	0	rna36015	NM_023056.4	Tmem176b	transmembrane protein 176B, transcript variant 1							2.06263		0.267523
rna27056	660	917	878	1234	1253	1263	rna27056	9.99219	0.26506	0.00866952	0.540103	1879	0	rna27056	NM_020009.2	Mtor	mechanistic target of rapamycin (serine/threonine kinase)							2.062		0.267523
rna89469	7967	9666	9734	13540	13254	14095	rna89469	13.4582	0.223459	0.00866961	0.540103	1880	0	rna89469	XM_006521449.3	Faim2	Fas apoptotic inhibitory molecule 2, transcript variant X1							2.062		0.267523
rna37925	2685	3357	3513	4749	4715	4945	rna37925	11.9459	0.239527	0.00868209	0.540103	1881	0	rna37925	XM_006506145.1	Srgap3	SLIT-ROBO Rho GTPase activating protein 3, transcript variant X2							2.06138		0.267523
rna36021	1734	2530	2039	2074	2083	2534	rna36021	11.0871	-0.261442	0.00868757	0.540103	1882	0	rna36021	XM_017321710.1	Tmem176b	transmembrane protein 176B, transcript variant X1							2.0611		0.267523
rna37927	2687	3363	3513	4751	4721	4945	rna37927	11.9469	0.239206	0.00870033	0.540103	1883	0	rna37927	NM_080448.4	Srgap3	SLIT-ROBO Rho GTPase activating protein 3							2.06046		0.267523
rna92467	128	301	131	123	134	160	rna92467	7.32442	-0.741599	0.00870787	0.540103	1884	0	rna92467	XM_006522264.1	Abi3bp	ABI gene family, member 3 (NESH) binding protein, transcript variant X14							2.06009		0.267523
rna92466	128	301	131	123	134	160	rna92466	7.32442	-0.741599	0.00870838	0.540103	1885	0	rna92466	XM_006522259.1	Abi3bp	ABI gene family, member 3 (NESH) binding protein, transcript variant X9							2.06006		0.267523
rna92460	128	301	131	123	134	160	rna92460	7.32442	-0.741599	0.00870879	0.540103	1886	0	rna92460	XM_006522266.2	Abi3bp	ABI gene family, member 3 (NESH) binding protein, transcript variant X16							2.06004		0.267523
rna84661	1511	2547	1717	1873	1757	2244	rna84661	10.9248	-0.31619	0.00871113	0.540103	1887	0	rna84661	XR_001781090.1	Bmp1	bone morphogenetic protein 1, transcript variant X4							2.05993		0.267523
rna92491	108	261	109	96	112	135	rna92491	7.06868	-0.792574	0.00871407	0.540103	1888	0	rna92491	NM_178790.4	Abi3bp	ABI gene family, member 3 (NESH) binding protein, transcript variant 1							2.05978		0.267523
rna2870	0	17	0	0	0	0	rna2870	-2.68194	-4.33029	0.00871489	0.540103	1889	0	rna2870	NM_021600.3	Chrnd	cholinergic receptor, nicotinic, delta polypeptide							2.05974		0.267523
rna92490	108	261	109	96	112	135	rna92490	7.06868	-0.792574	0.0087164	0.540103	1890	0	rna92490	NM_001014422.2	Abi3bp	ABI gene family, member 3 (NESH) binding protein, transcript variant 4							2.05966		0.267523
rna42999	6221	7569	7204	10985	9609	10636	rna42999	13.0717	0.214561	0.00872227	0.540103	1891	0	rna42999	XM_006540656.2	Kcnc3	potassium voltage gated channel, Shaw-related subfamily, member 3, transcript variant X8							2.05937		0.267523
rna82895	1	0	0	37	0	0	rna82895	1.11525	4.60509	0.00872423	0.540103	1892.5	0	rna82895	XM_006518450.2	Mat1a	methionine adenosyltransferase I, alpha, transcript variant X1							2.05927		0.267523
rna82896	1	0	0	37	0	0	rna82896	1.11525	4.60509	0.00872423	0.540103	1892.5	0	rna82896	NM_133653.3	Mat1a	methionine adenosyltransferase I, alpha							2.05927		0.267523
rna78616	1425	1763	1786	2562	2235	2725	rna78616	11.0044	0.238205	0.00872591	0.540103	1894	0	rna78616	XM_011244416.2	Wnk2	WNK lysine deficient protein kinase 2, transcript variant X2							2.05919		0.267523
rna72897	882	1203	1116	1570	1482	1814	rna72897	10.3699	0.252189	0.00873386	0.540103	1895	0	rna72897	XM_011243840.2	Ncoa1	nuclear receptor coactivator 1, transcript variant X4							2.05879		0.267523
rna92493	128	298	131	122	133	161	rna92493	7.31901	-0.738232	0.00873621	0.540103	1896	0	rna92493	XM_006522286.3	Abi3bp	ABI gene family, member 3 (NESH) binding protein, transcript variant X38							2.05868		0.267523
rna295	795	1009	981	1393	1362	1461	rna295	10.1696	0.244813	0.00873959	0.540103	1897	0	rna295	NM_001111272.1	Stau2	staufen (RNA binding protein) homolog 2 (Drosophila), transcript variant 2							2.05851		0.267523
rna87200	234	303	292	443	502	458	rna87200	8.50377	0.411998	0.00875449	0.540103	1898	0	rna87200	NM_001164643.1	Trappc9	trafficking protein particle complex 9, transcript variant 5							2.05777		0.267523
rna45311	4	1	6	0	1	0	rna45311	0.231807	-3.77145	0.00875684	0.540103	1899	0	rna45311	NM_001190870.1	Kcne3	potassium voltage-gated channel, Isk-related subfamily, gene 3, transcript variant 4							2.05765		0.267523
rna45310	4	1	6	0	1	0	rna45310	0.231807	-3.77145	0.00875706	0.540103	1900	0	rna45310	NM_001190871.2	Kcne3	potassium voltage-gated channel, Isk-related subfamily, gene 3, transcript variant 3							2.05764		0.267523
rna45312	4	1	6	0	1	0	rna45312	0.231807	-3.77145	0.00875727	0.540103	1901	0	rna45312	NM_020574.5	Kcne3	potassium voltage-gated channel, Isk-related subfamily, gene 3, transcript variant 2							2.05763		0.267523
rna45314	4	1	6	0	1	0	rna45314	0.231807	-3.77145	0.00875769	0.540103	1902	0	rna45314	XM_017322388.1	Kcne3	potassium voltage-gated channel, Isk-related subfamily, gene 3, transcript variant X4							2.05761		0.267523
rna45309	4	1	6	0	1	0	rna45309	0.231807	-3.77145	0.00875791	0.540103	1903	0	rna45309	XM_006508058.2	Kcne3	potassium voltage-gated channel, Isk-related subfamily, gene 3, transcript variant X1							2.0576		0.267523
rna92476	128	301	131	123	133	161	rna92476	7.32424	-0.741963	0.00875852	0.540103	1904	0	rna92476	XM_017317038.1	Abi3bp	ABI gene family, member 3 (NESH) binding protein, transcript variant X17							2.05757		0.267523
rna45308	4	1	6	0	1	0	rna45308	0.231807	-3.77145	0.00875884	0.540103	1905	0	rna45308	XM_006508059.2	Kcne3	potassium voltage-gated channel, Isk-related subfamily, gene 3, transcript variant X2							2.05755		0.267523
rna45307	4	1	6	0	1	0	rna45307	0.231807	-3.77145	0.00875953	0.540103	1906	0	rna45307	NM_001190869.1	Kcne3	potassium voltage-gated channel, Isk-related subfamily, gene 3, transcript variant 1							2.05752		0.267523
rna45306	4	1	6	0	1	0	rna45306	0.231807	-3.77145	0.00876042	0.540103	1907	0	rna45306	XM_006508062.1	Kcne3	potassium voltage-gated channel, Isk-related subfamily, gene 3, transcript variant X3							2.05747		0.267523
rna92457	128	301	131	123	133	161	rna92457	7.32424	-0.741963	0.00876223	0.540103	1908	0	rna92457	XM_006522267.3	Abi3bp	ABI gene family, member 3 (NESH) binding protein, transcript variant X18							2.05739		0.267523
rna92455	128	301	131	123	133	161	rna92455	7.32424	-0.741963	0.00876277	0.540103	1909	0	rna92455	XM_006522261.2	Abi3bp	ABI gene family, member 3 (NESH) binding protein, transcript variant X11							2.05736		0.267523
rna92454	128	301	131	123	133	161	rna92454	7.32424	-0.741963	0.00876326	0.540103	1910	0	rna92454	XM_006522263.1	Abi3bp	ABI gene family, member 3 (NESH) binding protein, transcript variant X13							2.05733		0.267523
rna292	795	1008	980	1392	1361	1460	rna292	10.1686	0.244758	0.00876371	0.540103	1911	0	rna292	XM_017321109.1	Stau2	staufen (RNA binding protein) homolog 2 (Drosophila), transcript variant X9							2.05731		0.267523
rna92453	128	301	131	123	133	161	rna92453	7.32424	-0.741963	0.00876383	0.540103	1912	0	rna92453	XM_006522254.2	Abi3bp	ABI gene family, member 3 (NESH) binding protein, transcript variant X4							2.05731		0.267523
rna90321	48	57	23	35	26	18	rna90321	5.0856	-1.05849	0.00877181	0.540312	1913	0	rna90321	NM_001271603.1	Socs1	suppressor of cytokine signaling 1, transcript variant 1							2.05691		0.267355
rna92482	114	272	112	103	115	142	rna92482	7.13301	-0.783659	0.00878134	0.540608	1914	0	rna92482	XM_006522280.2	Abi3bp	ABI gene family, member 3 (NESH) binding protein, transcript variant X32							2.05644		0.267118
rna66332	433	538	495	488	475	531	rna66332	8.95889	-0.328734	0.00878578	0.540608	1915	0	rna66332	XR_001780050.1	Pwwp2a	PWWP domain containing 2A, transcript variant X3							2.05622		0.267118
rna89468	7974	9674	9745	13552	13260	14104	rna89468	13.4594	0.223032	0.00879559	0.540929	1916	0	rna89468	NM_028224.4	Faim2	Fas apoptotic inhibitory molecule 2, transcript variant 1							2.05573		0.26686
rna89467	7974	9674	9745	13552	13260	14103	rna89467	13.4594	0.222998	0.00880844	0.541436	1917	0	rna89467	NM_001038658.2	Faim2	Fas apoptotic inhibitory molecule 2, transcript variant 2							2.0551		0.266453
rna70441	943	1205	1311	1782	1622	1904	rna70441	10.4902	0.263161	0.0088162	0.541631	1918	0	rna70441	NM_146028.4	Stac2	SH3 and cysteine rich domain 2							2.05472		0.266297
rna70574	4	1	2	18	8	8	rna70574	2.41721	1.81906	0.00882764	0.542051	1919	0	rna70574	NM_178596.2	Gjd3	gap junction protein, delta 3							2.05416		0.26596
rna78628	1425	1763	1787	2562	2235	2725	rna78628	11.0045	0.23792	0.00883646	0.54231	1920	0	rna78628	XM_011244415.2	Wnk2	WNK lysine deficient protein kinase 2, transcript variant X1							2.05372		0.265752
rna92471	128	298	131	121	134	161	rna92471	7.31917	-0.737894	0.00886611	0.543099	1921	0	rna92471	XM_006522270.1	Abi3bp	ABI gene family, member 3 (NESH) binding protein, transcript variant X21							2.05227		0.265121
rna92469	128	298	131	121	134	161	rna92469	7.31917	-0.737894	0.0088669	0.543099	1922	0	rna92469	XM_006522265.1	Abi3bp	ABI gene family, member 3 (NESH) binding protein, transcript variant X15							2.05223		0.265121
rna20589	47	34	24	25	22	22	rna20589	4.86058	-1.00391	0.00887822	0.543099	1923	0	rna20589	XR_001784020.1	LOC108168907	uncharacterized LOC108168907, transcript variant X1							2.05167		0.265121
rna20588	47	34	24	25	22	22	rna20588	4.86058	-1.00391	0.00887889	0.543099	1924	0	rna20588	XR_001784021.1	LOC108168907	uncharacterized LOC108168907, transcript variant X2							2.05164		0.265121
rna294	797	1011	981	1396	1361	1462	rna294	10.1712	0.243654	0.00888192	0.543099	1925	0	rna294	XM_011238387.1	Stau2	staufen (RNA binding protein) homolog 2 (Drosophila), transcript variant X3							2.05149		0.265121
rna84662	1359	2356	1577	1710	1597	2043	rna84662	10.7935	-0.3233	0.00888288	0.543099	1926	0	rna84662	XM_011244931.1	Bmp1	bone morphogenetic protein 1, transcript variant X5							2.05145		0.265121
rna36022	1732	2529	2037	2070	2082	2534	rna36022	11.086	-0.261321	0.00888794	0.543099	1927	0	rna36022	XM_006506457.3	Tmem176b	transmembrane protein 176B, transcript variant X3							2.0512		0.265121
rna19114	16	20	45	14	15	17	rna19114	4.35564	-1.16307	0.00888949	0.543099	1928	0	rna19114	NM_001142952.1	Fam46c	family with sequence similarity 46, member C							2.05112		0.265121
rna92484	109	262	109	96	113	136	rna92484	7.07612	-0.790392	0.00889159	0.543099	1929	0	rna92484	XM_006522282.1	Abi3bp	ABI gene family, member 3 (NESH) binding protein, transcript variant X34							2.05102		0.265121
rna30689	104	143	119	108	92	117	rna30689	6.8346	-0.561516	0.00889779	0.543099	1930	0	rna30689	NM_175096.3	Stbd1	starch binding domain 1							2.05072		0.265121
rna73240	217	294	261	257	239	221	rna73240	7.96538	-0.454591	0.00890181	0.543099	1931	0	rna73240	NM_172574.2	Pqlc3	PQ loop repeat containing, transcript variant 1							2.05052		0.265121
rna15888	531	722	717	1004	984	1047	rna15888	9.68064	0.274798	0.00890831	0.543099	1932	0	rna15888	XM_017316326.1	Oprl1	opioid receptor-like 1, transcript variant X4							2.0502		0.265121
rna38255	29	4	1	2	4	0	rna38255	2.37052	-2.96789	0.00890922	0.543099	1933	0	rna38255	XM_017321623.1	Tmem72	transmembrane protein 72, transcript variant X1							2.05016		0.265121
rna73137	1	0	1	6	7	5	rna73137	1.06592	2.72874	0.00891864	0.54326	1934	0	rna73137	XR_872492.1	Gm40270	predicted gene, 40270, transcript variant X2							2.0497		0.264992
rna92479	128	300	130	123	132	161	rna92479	7.3199	-0.740695	0.00892109	0.54326	1935	0	rna92479	XM_006522258.1	Abi3bp	ABI gene family, member 3 (NESH) binding protein, transcript variant X8							2.04958		0.264992
rna65437	567	740	606	661	645	698	rna65437	9.36184	-0.285974	0.00892579	0.543265	1936	0	rna65437	XM_017314836.1	H2afv	H2A histone family, member V, transcript variant X1							2.04935		0.264988
rna349	1	3	6	14	7	16	rna349	2.66376	1.55234	0.0089414	0.543312	1937	0	rna349	XR_001778838.1	Gm28154	predicted gene 28154, transcript variant X11							2.04859		0.264951
rna110172	79	74	61	27	47	72	rna110172	5.90316	-0.92956	0.00894594	0.543312	1938	0	rna110172	NM_145125.3	Brwd1	bromodomain and WD repeat domain containing 1, transcript variant 1							2.04837		0.264951
rna40412	79	115	99	95	76	73	rna40412	6.4853	-0.610546	0.00895241	0.543312	1939	0	rna40412	XM_011250468.2	Zfp583	zinc finger protein 583, transcript variant X1							2.04806		0.264951
rna40411	79	115	99	95	76	73	rna40411	6.4853	-0.610546	0.00895332	0.543312	1940	0	rna40411	XM_011250471.2	Zfp583	zinc finger protein 583, transcript variant X4							2.04802		0.264951
rna40408	79	115	99	95	76	73	rna40408	6.4853	-0.610546	0.00895381	0.543312	1941	0	rna40408	XM_011250469.2	Zfp583	zinc finger protein 583, transcript variant X2							2.04799		0.264951
rna40410	79	115	99	95	76	73	rna40410	6.4853	-0.610546	0.00895423	0.543312	1942	0	rna40410	XM_011250472.2	Zfp583	zinc finger protein 583, transcript variant X5							2.04797		0.264951
rna65435	566	739	606	662	644	697	rna65435	9.36069	-0.285192	0.00898677	0.545006	1943	0	rna65435	NM_029938.1	H2afv	H2A histone family, member V							2.0464		0.263599
rna73241	86	98	106	82	86	72	rna73241	6.47619	-0.626901	0.00900149	0.545299	1944	0	rna73241	XM_006515056.3	Pqlc3	PQ loop repeat containing, transcript variant X1							2.04569		0.263365
rna7953	3485	4326	4469	6355	5640	6430	rna7953	12.303	0.228642	0.00900257	0.545299	1945	0	rna7953	XM_006497722.3	Grin1	glutamate receptor, ionotropic, NMDA1 (zeta 1), transcript variant X1							2.04563		0.263365
rna7952	3440	4276	4421	6267	5587	6355	rna7952	12.2861	0.228723	0.00900714	0.545299	1946	0	rna7952	XM_006497726.2	Grin1	glutamate receptor, ionotropic, NMDA1 (zeta 1), transcript variant X5							2.04541		0.263365
rna68436	965	1264	1045	1780	1509	1669	rna68436	10.4016	0.243665	0.00901465	0.545299	1947	0	rna68436	XM_011248928.2	Wscd1	WSC domain containing 1, transcript variant X5							2.04505		0.263365
rna76627	891	1179	1158	1596	1516	1784	rna76627	10.3816	0.248219	0.00901768	0.545299	1948	0	rna76627	XR_001780447.1	Cdc42bpb	CDC42 binding protein kinase beta, transcript variant X2							2.0449		0.263365
rna57538	0	4	5	0	0	0	rna57538	-2.68194	-3.49314	0.00901937	0.545299	1949	0	rna57538	XR_001779237.1	LOC108167666	uncharacterized LOC108167666							2.04482		0.263365
rna111345	18	28	9	19	86	84	rna111345	5.10294	1.45399	0.00903357	0.545878	1950	0	rna111345	NM_017406.4	Atf6b								2.04414		0.262904
rna80988	41	18	19	5	20	12	rna80988	4.22717	-1.47377	0.00904333	0.546188	1951	0	rna80988	XM_017315500.1	Il31ra	interleukin 31 receptor A, transcript variant X5							2.04367		0.262658
rna74236	15	3	3	73	6	49	rna74236	4.16799	2.08534	0.0090606	0.54695	1952	0	rna74236	XM_006515868.3	Srp54a	signal recognition particle 54A, transcript variant X1							2.04284		0.262052
rna92475	128	301	131	123	134	161	rna92475	7.32609	-0.738268	0.00909276	0.547591	1953	0	rna92475	XM_006522252.1	Abi3bp	ABI gene family, member 3 (NESH) binding protein, transcript variant X2							2.0413		0.261544
rna92473	128	301	131	123	134	161	rna92473	7.32609	-0.738268	0.00909353	0.547591	1954	0	rna92473	XM_006522268.1	Abi3bp	ABI gene family, member 3 (NESH) binding protein, transcript variant X19							2.04127		0.261544
rna92470	128	301	131	123	134	161	rna92470	7.32609	-0.738268	0.00909499	0.547591	1955	0	rna92470	XM_006522262.1	Abi3bp	ABI gene family, member 3 (NESH) binding protein, transcript variant X12							2.0412		0.261544
rna92464	128	298	131	122	134	161	rna92464	7.32086	-0.734528	0.00910214	0.547591	1956	0	rna92464	XM_006522255.2	Abi3bp	ABI gene family, member 3 (NESH) binding protein, transcript variant X5							2.04086		0.261544
rna92465	128	301	131	123	134	161	rna92465	7.32609	-0.738268	0.00910247	0.547591	1957	0	rna92465	XM_006522251.1	Abi3bp	ABI gene family, member 3 (NESH) binding protein, transcript variant X1							2.04084		0.261544
rna92456	128	301	131	123	134	161	rna92456	7.32609	-0.738268	0.0091031	0.547591	1958	0	rna92456	XM_006522257.3	Abi3bp	ABI gene family, member 3 (NESH) binding protein, transcript variant X7							2.04081		0.261544
rna92452	128	301	131	123	134	161	rna92452	7.32609	-0.738268	0.00910374	0.547591	1959	0	rna92452	XM_006522260.1	Abi3bp	ABI gene family, member 3 (NESH) binding protein, transcript variant X10							2.04078		0.261544
rna27068	456	636	581	596	535	610	rna27068	9.16012	-0.292592	0.0091247	0.548571	1960	0	rna27068	NM_009272.4	Srm	spermidine synthase							2.03978		0.260767
rna92489	108	261	109	96	113	135	rna92489	7.07093	-0.788086	0.00914355	0.549425	1961	0	rna92489	NM_001014424.2	Abi3bp	ABI gene family, member 3 (NESH) binding protein, transcript variant 2							2.03888		0.260092
rna81033	356	585	308	313	405	365	rna81033	8.60724	-0.537626	0.00915478	0.549819	1962	0	rna81033	XM_017315596.1	Gpx8	glutathione peroxidase 8 (putative), transcript variant X1							2.03835		0.259781
rna75994	0	2	0	50	0	0	rna75994	1.64584	4.41273	0.0091641	0.550098	1963	0	rna75994	NM_009245.2	Serpina1c	serine (or cysteine) peptidase inhibitor, clade A, member 1C							2.03791		0.25956
rna92478	128	300	131	123	134	161	rna92478	7.3249	-0.735906	0.00919548	0.550865	1964	0	rna92478	XM_006522253.1	Abi3bp	ABI gene family, member 3 (NESH) binding protein, transcript variant X3							2.03643		0.258955
rna92463	128	300	131	123	134	161	rna92463	7.3249	-0.735906	0.00919582	0.550865	1965	0	rna92463	XM_006522256.2	Abi3bp	ABI gene family, member 3 (NESH) binding protein, transcript variant X6							2.03641		0.258955
rna73560	154	155	162	303	239	323	rna73560	7.749	0.502104	0.0092057	0.550865	1966	0	rna73560	NR_045870.1	Gm9866	predicted gene 9866, transcript variant 3							2.03594		0.258955
rna66168	578	669	672	988	903	1093	rna66168	9.65296	0.274714	0.00920632	0.550865	1967	0	rna66168	NM_001290690.1	Kcnip1	Kv channel-interacting protein 1, transcript variant D							2.03591		0.258955
rna39303	1967	2549	2394	3290	3362	3705	rna39303	11.473	0.231629	0.00920707	0.550865	1968	0	rna39303	XM_017321794.1	Fam234b	family with sequence similarity 234, member B, transcript variant X2							2.03588		0.258955
rna12255	591	715	654	1054	907	1056	rna12255	9.67506	0.262047	0.00920714	0.550865	1969	0	rna12255	XM_006499589.3	Mapkbp1	mitogen-activated protein kinase binding protein 1, transcript variant X3							2.03588		0.258955
rna65623	12	18	14	5	4	14	rna65623	3.40182	-1.30396	0.00921413	0.550865	1970	0	rna65623	NR_110423.1	Eldr	Egfr long non-coding downstream RNA, transcript variant 3							2.03555		0.258955
rna65620	12	18	14	5	4	14	rna65620	3.40182	-1.30396	0.00921427	0.550865	1971	0	rna65620	NR_110424.1	Eldr	Egfr long non-coding downstream RNA, transcript variant 4							2.03554		0.258955
rna91592	2913	3657	3493	5300	4469	5255	rna91592	12.0116	0.220344	0.00922932	0.551117	1972	0	rna91592	XM_006522343.1	Tnk2	tyrosine kinase, non-receptor, 2, transcript variant X14							2.03483		0.258756
rna56102	1261	1544	1603	2342	2133	2195	rna56102	10.8325	0.24217	0.00923153	0.551117	1973	0	rna56102	XM_006511207.3	Elmod1	ELMO/CED-12 domain containing 1, transcript variant X3							2.03473		0.258756
rna66165	552	628	641	937	863	1038	rna66165	9.57955	0.277206	0.0092386	0.551117	1974	0	rna66165	NM_001190886.1	Kcnip1	Kv channel-interacting protein 1, transcript variant C							2.03439		0.258756
rna39301	1968	2549	2394	3290	3363	3705	rna39301	11.4732	0.231536	0.00924094	0.551117	1975	0	rna39301	XM_006506715.2	Fam234b	family with sequence similarity 234, member B, transcript variant X1							2.03428		0.258756
rna39302	1968	2549	2394	3290	3363	3705	rna39302	11.4732	0.231536	0.00924188	0.551117	1976	0	rna39302	NM_028982.4	Fam234b	family with sequence similarity 234, member B							2.03424		0.258756
rna47110	450	623	550	617	540	442	rna47110	9.07975	-0.367132	0.00926133	0.551997	1977	0	rna47110	NM_009746.2	Bcl7c	B cell CLL/lymphoma 7C							2.03333		0.258063
rna103560	861	971	949	1465	1342	1439	rna103560	10.1771	0.248525	0.00928207	0.552954	1978	0	rna103560	NM_027694.2	Golga7b	golgi autoantigen, golgin subfamily a, 7B, transcript variant 2							2.03236		0.257311
rna98362	5	4	5	3	0	1	rna98362	1.32209	-2.23332	0.00929274	0.55331	1979	0	rna98362	NM_029121.3	Atp6v1e2	ATPase, H+ transporting, lysosomal V1 subunit E2							2.03186		0.257031
rna36020	1729	2518	2029	2068	2078	2528	rna36020	11.0822	-0.259034	0.00930427	0.553717	1980	0	rna36020	XM_006506460.3	Tmem176b	transmembrane protein 176B, transcript variant X7							2.03132		0.256712
rna56105	1261	1542	1603	2342	2131	2194	rna56105	10.8319	0.242083	0.00932401	0.554612	1981	0	rna56105	NM_177769.4	Elmod1	ELMO/CED-12 domain containing 1							2.0304		0.256011
rna39925	2	7	2	4	7	72	rna39925	3.29263	2.58567	0.00934647	0.555118	1982	0	rna39925	XM_017321716.1	Ergic2	ERGIC and golgi 2, transcript variant X2							2.02935		0.255615
rna12257	599	725	666	1070	925	1061	rna12257	9.69541	0.25905	0.00935519	0.555118	1983	0	rna12257	XM_006499588.2	Mapkbp1	mitogen-activated protein kinase binding protein 1, transcript variant X2							2.02895		0.255615
rna30024	507	646	1180	706	675	634	rna30024	9.50759	-0.557233	0.00935578	0.555118	1984	0	rna30024	NM_008066.3	Gabra2	gamma-aminobutyric acid (GABA) A receptor, subunit alpha 2							2.02892		0.255615
rna12256	599	725	666	1070	925	1061	rna12256	9.69541	0.25905	0.00936187	0.555118	1985	0	rna12256	XM_006499587.2	Mapkbp1	mitogen-activated protein kinase binding protein 1, transcript variant X1							2.02864		0.255615
rna75292	155	192	57	69	79	114	rna75292	6.7755	-0.991463	0.00936612	0.555118	1986	0	rna75292	NM_013589.3	Ltbp2	latent transforming growth factor beta binding protein 2							2.02844		0.255615
rna75291	155	192	57	69	79	114	rna75291	6.7755	-0.991463	0.00936751	0.555118	1987	0	rna75291	XM_006515501.3	Ltbp2	latent transforming growth factor beta binding protein 2, transcript variant X1							2.02838		0.255615
rna75290	155	192	57	69	79	114	rna75290	6.7755	-0.991463	0.00936886	0.555118	1988	0	rna75290	XM_017314966.1	Ltbp2	latent transforming growth factor beta binding protein 2, transcript variant X2							2.02831		0.255615
rna75289	155	192	57	69	79	114	rna75289	6.7755	-0.991463	0.00937021	0.555118	1989	0	rna75289	XM_006515502.3	Ltbp2	latent transforming growth factor beta binding protein 2, transcript variant X3							2.02825		0.255615
rna80211	742	1336	956	873	986	1136	rna80211	9.97468	-0.35093	0.00941226	0.557325	1990	0	rna80211	XM_011244471.2	Vcan	versican, transcript variant X2							2.02631		0.253891
rna56103	1263	1547	1604	2345	2134	2196	rna56103	10.834	0.241288	0.0094272	0.557325	1991	0	rna56103	XM_006511206.3	Elmod1	ELMO/CED-12 domain containing 1, transcript variant X2							2.02562		0.253891
rna7950	3483	4317	4461	6333	5631	6414	rna7950	12.3001	0.227139	0.0094284	0.557325	1992	0	rna7950	NM_008169.3	Grin1	glutamate receptor, ionotropic, NMDA1 (zeta 1), transcript variant 1							2.02556		0.253891
rna106695	5	10	13	20	18	56	rna106695	4.08433	1.39839	0.00942899	0.557325	1993	0	rna106695	NM_177789.4	Vsig4	V-set and immunoglobulin domain containing 4							2.02553		0.253891
rna103610	155	194	225	348	449	290	rna103610	8.05904	0.581905	0.00943112	0.557325	1994	0	rna103610	XM_006527483.3	Cnnm1	cyclin M1, transcript variant X5							2.02544		0.253891
rna21486	159	194	178	175	153	153	rna21486	7.40964	-0.499483	0.00944019	0.557582	1995	0	rna21486	XR_390315.3	Ripk2	receptor (TNFRSF)-interacting serine-threonine kinase 2, transcript variant X4							2.02502		0.253691
rna36019	1726	2525	2034	2070	2081	2531	rna36019	11.084	-0.259074	0.00945894	0.558409	1996	0	rna36019	XM_006506458.3	Tmem176b	transmembrane protein 176B, transcript variant X4							2.02416		0.253048
rna64666	401	571	554	551	509	386	rna64666	8.96264	-0.41891	0.00948489	0.559598	1997	0	rna64666	NM_001122895.1	Nab2	Ngfi-A binding protein 2, transcript variant 2							2.02297		0.252124
rna109663	68	57	121	40	45	80	rna109663	6.08467	-0.953261	0.00949269	0.559598	1998	0	rna109663	NM_001168489.1	Men1	multiple endocrine neoplasia 1, transcript variant 3							2.02261		0.252124
rna109662	68	57	121	40	45	80	rna109662	6.08467	-0.953261	0.00949333	0.559598	1999	0	rna109662	NM_001168488.1	Men1	multiple endocrine neoplasia 1, transcript variant 1							2.02258		0.252124
[truncated: 115,835 more rows]

## Sheet: GO_Up gene set
GO cellular component complete	Mus musculus - REFLIST (21988)	upload_1 (40)	upload_1 (expected)	upload_1 (over/under)	upload_1 (fold Enrichment)	upload_1 (raw P-value)	upload_1 (FDR)		minus LOG10 p value
integral component of postsynaptic density membrane (GO:0099061)	71	3	.13	+	23.23	0.000329	3.81E-02		3.4828
GABA-ergic synapse (GO:0098982)	105	4	.19	+	20.94	4.52e-05	1.27E-02		4.34486
integral component of presynaptic membrane (GO:0099056)	116	4	.21	+	18.96	6.58e-05	1.30E-02		4.18177
cytoplasm (GO:0005737)	11232	32	20.43	+	1.57	0.000207	2.91E-02		3.68403

## Sheet: GO_Down gene set
GO biological process complete	Mus musculus - REFLIST (21988)	upload_1 (52)	upload_1 (expected)	upload_1 (over/under)	upload_1 (fold Enrichment)	upload_1 (raw P-value)	upload_1 (FDR)		minus LOG10 p value
collagen fibril organization (GO:0030199)	51	5	.12	+	41.46	2.09e-07	3.30E-03		6.67985
bone mineralization (GO:0030282)	47	4	.11	+	35.99	6.34e-06	1.00E-02		5.19791
cellular response to cytokine stimulus (GO:0071345)	670	10	1.58	+	6.31	3.59e-06	6.29E-03		5.44491
C-fiber (GO:0044299)	4	2	.01	+	> 100	8.14e-05	2.29E-02		4.08938
elastic fiber (GO:0071953)	5	2	.01	+	> 100	0.000114	2.80E-02		3.9431
spermatoproteasome complex (GO:1990111)	5	2	.01	+	> 100	0.000114	2.49E-02		3.9431
collagen trimer (GO:0005581)	81	5	.19	+	26.10	1.81e-06	8.91E-04		5.74232
collagen-containing extracellular matrix (GO:0062023)	386	10	.91	+	10.95	2.53e-08	4.98E-05		7.59688
extracellular space (GO:0005615)	2055	16	4.86	+	3.29	1.35e-05	5.34E-03		4.86967
extracellular matrix structural constituent conferring tensile strength (GO:0030020)	38	4	.09	+	44.51	2.89e-06	6.86E-03		5.5391

## Sheet: up GO cellular component_
Analysis Type:	PANTHER Overrepresentation Test (Released 20210224)
Annotation Version and Release Date:	GO Ontology database DOI: 10.5281/zenodo.4735677 Released 2021-05-01
Analyzed List:	upload_1 (Mus musculus)
Reference List:	Mus musculus (all genes in database)
Test Type:	FISHER
Correction:	FDR
GO cellular component complete	Mus musculus - REFLIST (21988)	upload_1 (40)	upload_1 (expected)	upload_1 (over/under)	upload_1 (fold Enrichment)	upload_1 (raw P-value)	upload_1 (FDR)
integral component of postsynaptic density membrane (GO:0099061)	71	3	.13	+	23.23	3.29E-04	3.81E-02
intrinsic component of postsynaptic density membrane (GO:0099146)	77	3	.14	+	21.42	4.14E-04	4.29E-02
GABA-ergic synapse (GO:0098982)	105	4	.19	+	20.94	4.52E-05	1.27E-02
integral component of postsynaptic specialization membrane (GO:0099060)	105	4	.19	+	20.94	4.52E-05	1.11E-02
intrinsic component of postsynaptic specialization membrane (GO:0098948)	111	4	.20	+	19.81	5.57E-05	1.22E-02
integral component of presynaptic membrane (GO:0099056)	116	4	.21	+	18.96	6.58E-05	1.30E-02
intrinsic component of presynaptic membrane (GO:0098889)	128	4	.23	+	17.18	9.52E-05	1.71E-02
integral component of postsynaptic membrane (GO:0099055)	169	5	.31	+	16.26	1.53E-05	6.02E-03
postsynaptic specialization membrane (GO:0099634)	136	4	.25	+	16.17	1.20E-04	1.96E-02
intrinsic component of postsynaptic membrane (GO:0098936)	178	5	.32	+	15.44	1.95E-05	6.40E-03
integral component of synaptic membrane (GO:0099699)	226	6	.41	+	14.59	3.64E-06	2.39E-03
intrinsic component of synaptic membrane (GO:0099240)	245	6	.45	+	13.46	5.72E-06	2.82E-03
postsynaptic membrane (GO:0045211)	331	7	.60	+	11.63	2.27E-06	2.24E-03
presynaptic membrane (GO:0042734)	198	4	.36	+	11.11	4.84E-04	4.77E-02
synaptic membrane (GO:0097060)	471	8	.86	+	9.34	1.97E-06	3.88E-03
postsynapse (GO:0098794)	737	7	1.34	+	5.22	3.44E-04	3.76E-02
cell junction (GO:0030054)	2054	12	3.74	+	3.21	2.06E-04	3.13E-02
cytoplasm (GO:0005737)	11232	32	20.43	+	1.57	2.07E-04	2.91E-02
organelle (GO:0043226)	12620	34	22.96	+	1.48	3.09E-04	3.81E-02
intracellular anatomical structure (GO:0005622)	13960	36	25.40	+	1.42	2.23E-04	2.93E-02

## Sheet: down GO biological process_
Analysis Type:	PANTHER Overrepresentation Test (Released 20210224)
Annotation Version and Release Date:	GO Ontology database DOI: 10.5281/zenodo.4735677 Released 2021-05-01
Analyzed List:	upload_1 (Mus musculus)
Reference List:	Mus musculus (all genes in database)
Test Type:	FISHER
Correction:	FDR
GO biological process complete	Mus musculus - REFLIST (21988)	upload_1 (52)	upload_1 (expected)	upload_1 (over/under)	upload_1 (fold Enrichment)	upload_1 (raw P-value)	upload_1 (FDR)
collagen fibril organization (GO:0030199)	51	5	.12	+	41.46	2.09E-07	3.30E-03
bone mineralization (GO:0030282)	47	4	.11	+	35.99	6.34E-06	1.00E-02
biomineralization (GO:0110148)	90	5	.21	+	23.49	2.96E-06	6.67E-03
biomineral tissue development (GO:0031214)	90	5	.21	+	23.49	2.96E-06	5.84E-03
ossification (GO:0001503)	230	7	.54	+	12.87	1.35E-06	4.25E-03
extracellular matrix organization (GO:0030198)	269	8	.64	+	12.58	2.62E-07	2.07E-03
external encapsulating structure organization (GO:0045229)	270	8	.64	+	12.53	2.70E-07	1.42E-03
extracellular structure organization (GO:0043062)	270	8	.64	+	12.53	2.70E-07	1.06E-03
cellular response to cytokine stimulus (GO:0071345)	670	10	1.58	+	6.31	3.59E-06	6.29E-03
response to cytokine (GO:0034097)	768	11	1.82	+	6.06	1.61E-06	4.23E-03

## Sheet: down GO cellular compornent_
Analysis Type:	PANTHER Overrepresentation Test (Released 20210224)
Annotation Version and Release Date:	GO Ontology database DOI: 10.5281/zenodo.4735677 Released 2021-05-01
Analyzed List:	upload_1 (Mus musculus)
Reference List:	Mus musculus (all genes in database)
Test Type:	FISHER
Correction:	FDR
GO cellular component complete	Mus musculus - REFLIST (21988)	upload_1 (52)	upload_1 (expected)	upload_1 (over/under)	upload_1 (fold Enrichment)	upload_1 (raw P-value)	upload_1 (FDR)
C-fiber (GO:0044299)	4	2	.01	+	> 100	8.14E-05	2.29E-02
elastic fiber (GO:0071953)	5	2	.01	+	> 100	1.14E-04	2.80E-02
spermatoproteasome complex (GO:1990111)	5	2	.01	+	> 100	1.14E-04	2.49E-02
collagen trimer (GO:0005581)	81	5	.19	+	26.10	1.81E-06	8.91E-04
collagen-containing extracellular matrix (GO:0062023)	386	10	.91	+	10.95	2.53E-08	4.98E-05
extracellular matrix (GO:0031012)	517	11	1.22	+	9.00	3.34E-08	3.29E-05
external encapsulating structure (GO:0030312)	519	11	1.23	+	8.96	3.47E-08	2.28E-05
extracellular space (GO:0005615)	2055	16	4.86	+	3.29	1.35E-05	5.34E-03
extracellular region (GO:0005576)	2790	18	6.60	+	2.73	4.24E-05	1.39E-02

## Sheet: down GO molecular function_
Analysis Type:	PANTHER Overrepresentation Test (Released 20210224)
Annotation Version and Release Date:	GO Ontology database DOI: 10.5281/zenodo.4735677 Released 2021-05-01
Analyzed List:	upload_1 (Mus musculus)
Reference List:	Mus musculus (all genes in database)
Test Type:	FISHER
Correction:	FDR
GO molecular function complete	Mus musculus - REFLIST (21988)	upload_1 (52)	upload_1 (expected)	upload_1 (over/under)	upload_1 (fold Enrichment)	upload_1 (raw P-value)	upload_1 (FDR)
extracellular matrix structural constituent conferring tensile strength (GO:0030020)	38	4	.09	+	44.51	2.89E-06	6.86E-03
extracellular matrix structural constituent (GO:0005201)	149	6	.35	+	17.03	1.71E-06	8.13E-03
