# Supplementary material for: Enhanced locomotor recovery in mice lacking GlcNAc6ST1 and GlcNAc6ST4 following spinal cord injury
Source: Life Sci Alliance. 2025 Aug 28;8(11):e202503469. doi: 10.26508/lsa.202503469 (PMC12394907; doi:10.26508/lsa.202503469)
Supplement: Supplementary file 10 [file LSA-2025-03469_SdataFS5.xlsx]

## Sheet: FigS5 WB
	Intact										SCI
	1	2	3								1	2	3
Ros2	65273.2	65273.2	65273.2								10538	53503.7	66255.2
Ros1	36887.9	56102.4	43522.5								28054.9	31187.8	38910.6
T10/Epi	86002.1	38611.6	57342.5								8513.31	26790.3	20589.9
Cau1	77616.5	92745.3	94978.4								35275.6	27330	29209.1
Cau2	89145.9	26708.6	60365.7								37880.6	33611.5	55535
